# Supplementary material for: Glyphosate infiltrates the brain and increases pro-inflammatory cytokine TNFα: implications for neurodegenerative disorders
Source: J Neuroinflammation. 2022 Jul 28;19:193. doi: 10.1186/s12974-022-02544-5 (PMC9331154; doi:10.1186/s12974-022-02544-5)
Supplement: Supplementary file 3 — Additional file 3: Figure S3. List of differentially expressed genes following glyphosate exposure. [file 12974_2022_2544_MOESM3_ESM.xlsx]

## Sheet: dose_regression
Genes	baseMean	log2FoldChange	lfcSE	stat	pvalue	padj	ensembl_gene_id	external_gene_name	gene_biotype
66277	424.123	0.00155405	0.000232005	44.6642	2.339e-11	1.70105e-07	ENSMUSG00000030087	Klf15	protein_coding
74155	620.759	0.00208201	0.00031321	44.5096	2.53114e-11	1.70105e-07	ENSMUSG00000028967	Errfi1	protein_coding
68465	877.437	0.00222743	0.000370014	38.5371	5.37224e-10	2.40694e-06	ENSMUSG00000030168	Adipor2	protein_coding
22776	50.8732	0.00385835	0.0006507	37.962	7.21376e-10	2.424e-06	ENSMUSG00000002266	Zim1	protein_coding
12227	436.523	-0.00373717	0.000606184	35.4489	2.61827e-09	5.86537e-06	ENSMUSG00000020423	Btg2	protein_coding
70807	217.451	0.00318018	0.000534754	35.6825	2.32242e-09	5.86537e-06	ENSMUSG00000002910	Arrdc2	protein_coding
13162	60.2741	0.0126834	0.00221616	35.1004	3.1314e-09	6.01273e-06	ENSMUSG00000021609	Slc6a3	protein_coding
246707	76.3065	0.00294375	0.000537364	32.1658	1.41563e-08	2.37844e-05	ENSMUSG00000024053	Emilin2	protein_coding
13195	46.4511	0.00511222	0.00100696	29.5557	5.43323e-08	8.11423e-05	ENSMUSG00000020182	Ddc	protein_coding
72287	152.733	0.00222645	0.000428346	28.9509	7.42358e-08	9.97803e-05	ENSMUSG00000074170	Plekhf1	protein_coding
237625	48.4298	0.00339817	0.000656921	28.722	8.35504e-08	0.000102091	ENSMUSG00000034579	Pla2g3	protein_coding
170768	352.847	0.00162671	0.000317885	27.3734	1.67725e-07	0.000187866	ENSMUSG00000026773	Pfkfb3	protein_coding
52428	80.1068	0.0020457	0.000393551	27.2003	1.83433e-07	0.000189656	ENSMUSG00000030494	Rhpn2	protein_coding
11595	69.5664	0.00291933	0.000613445	26.2783	2.95594e-07	0.000264872	ENSMUSG00000030607	Acan	protein_coding
71946	2156.1	0.00207745	0.000421906	26.2847	2.94615e-07	0.000264872	ENSMUSG00000037419	Endod1	protein_coding
20393	1727.26	0.00251262	0.000487191	25.9171	3.56393e-07	0.000299392	ENSMUSG00000019970	Sgk1	protein_coding
57247	239.611	0.00126576	0.000253008	25.6937	4.00126e-07	0.000316358	ENSMUSG00000001065	Zfp276	protein_coding
73884	802.619	0.00181245	0.000364013	25.3072	4.88892e-07	0.000365067	ENSMUSG00000027520	Zdbf2	protein_coding
21961	674.365	0.0012116	0.00024565	25.1267	5.36846e-07	0.000379776	ENSMUSG00000055322	Tns1	protein_coding
170676	778.195	0.00310926	0.000652282	24.7304	6.59375e-07	0.000402848	ENSMUSG00000092035	Peg10	protein_coding
68813	159.005	0.00205668	0.000426559	24.737	6.57096e-07	0.000402848	ENSMUSG00000044447	Dock5	protein_coding
93961	936.425	0.00216672	0.000450017	24.8612	6.16109e-07	0.000402848	ENSMUSG00000074892	B3galt5	protein_coding
19782	5483.09	-0.0017471	0.000338282	24.509	7.39651e-07	0.000432245	ENSMUSG00000088088	Rmrp	ribozyme
71962	27.4661	0.00249576	0.000512962	23.8455	1.04383e-06	0.000584591	ENSMUSG00000020424	Castor1	protein_coding
15936	137.738	-0.0029522	0.000584731	23.2612	1.41427e-06	0.000731125	ENSMUSG00000053560	Ier2	protein_coding
11440	27.5309	0.00586592	0.00132022	22.8444	1.75663e-06	0.000787679	ENSMUSG00000031491	Chrna6	protein_coding
12977	256.732	0.00116567	0.000246304	22.9083	1.69917e-06	0.000787679	ENSMUSG00000014599	Csf1	protein_coding
18616	3781.97	0.00163406	0.000352942	22.8428	1.75808e-06	0.000787679	ENSMUSG00000002265	Peg3	protein_coding
19252	482.705	-0.00200567	0.000414393	22.8979	1.70834e-06	0.000787679	ENSMUSG00000024190	Dusp1	protein_coding
224109	77.6996	0.00175609	0.000375645	22.4522	2.15439e-06	0.000934102	ENSMUSG00000052384	Nrros	protein_coding
140917	120.539	0.00144348	0.00031316	22.026	2.6898e-06	0.00109556	ENSMUSG00000027845	Dclre1b	protein_coding
67477	40.6488	0.00231421	0.000497851	21.2658	3.99811e-06	0.00158055	ENSMUSG00000000686	Abhd15	protein_coding
211945	391.517	0.00205431	0.000467036	20.9211	4.78596e-06	0.00173125	ENSMUSG00000060716	Plekhh1	protein_coding
57435	495.975	0.00416419	0.000863039	20.8781	4.89455e-06	0.00173125	ENSMUSG00000002831	Plin4	protein_coding
69581	615.837	0.00181897	0.000401652	20.9178	4.79422e-06	0.00173125	ENSMUSG00000039960	Rhou	protein_coding
71371	433.041	0.00141125	0.00031394	20.8947	4.85238e-06	0.00173125	ENSMUSG00000019947	Arid5b	protein_coding
170799	35.4294	0.00213039	0.000474711	20.787	5.13292e-06	0.00176901	ENSMUSG00000037846	Rtkn2	protein_coding
18035	222.104	0.00156661	0.000345892	20.5379	5.84617e-06	0.00196446	ENSMUSG00000021025	Nfkbia	protein_coding
17202	37.6901	0.00266834	0.000582778	20.3755	6.36399e-06	0.0020863	ENSMUSG00000047259	Mc4r	protein_coding
16370	100.627	0.00645816	0.00145823	20.2557	6.77527e-06	0.00216825	ENSMUSG00000054667	Irs4	protein_coding
14528	30.4774	0.00427518	0.00100449	20.1224	7.26408e-06	0.00227062	ENSMUSG00000037580	Gch1	protein_coding
99382	129.477	0.00158512	0.000361985	19.9315	8.02668e-06	0.00245197	ENSMUSG00000032724	Abtb2	protein_coding
387285	56.6745	0.00360688	0.00084713	19.7316	8.91148e-06	0.0026039	ENSMUSG00000032360	Hcrtr2	protein_coding
140571	338.462	0.00178794	0.0004103	19.6499	9.30064e-06	0.00265978	ENSMUSG00000031385	Plxnb3	protein_coding
76574	109.651	0.0018444	0.000416454	19.5634	9.73169e-06	0.00272508	ENSMUSG00000028655	Mfsd2a	protein_coding
15160	65.8271	0.00239893	0.000575348	19.4886	1.01202e-05	0.00277604	ENSMUSG00000022766	Serpind1	protein_coding
24055	32.1787	0.0028673	0.000651198	19.2019	1.17595e-05	0.0031612	ENSMUSG00000054520	Sh3bp2	protein_coding
26939	525.784	0.00249958	0.000575953	18.9297	1.35622e-05	0.0035743	ENSMUSG00000030880	Polr3e	protein_coding
16443	1257.68	0.0011216	0.000263208	18.8783	1.39329e-05	0.00358545	ENSMUSG00000022957	Itsn1	protein_coding
329003	464.258	0.00138384	0.000328582	18.8504	1.4138e-05	0.00358545	ENSMUSG00000058881	Zfp516	protein_coding
14281	455.83	-0.00246529	0.000555581	18.7943	1.45598e-05	0.00362404	ENSMUSG00000021250	Fos	protein_coding
11423	801.011	0.00219107	0.000530566	18.5037	1.69577e-05	0.00407015	ENSMUSG00000023328	Ache	protein_coding
236285	143.029	0.00173396	0.000428542	18.3451	1.84294e-05	0.00434578	ENSMUSG00000047344	Lancl3	protein_coding
13419	79.4599	0.00131383	0.000308654	18.2652	1.9219e-05	0.00445384	ENSMUSG00000005980	Dnase1	protein_coding
108116	292.749	0.00142555	0.000343234	18.2148	1.97342e-05	0.00449572	ENSMUSG00000025790	Slco3a1	protein_coding
215446	96.2359	0.00180427	0.000437335	17.9356	2.28511e-05	0.00511903	ENSMUSG00000041608	Entpd3	protein_coding
27273	141.983	0.00172852	0.000415094	17.8062	2.44587e-05	0.00535931	ENSMUSG00000019577	Pdk4	protein_coding
78787	821.478	0.0014327	0.000345697	17.7859	2.47212e-05	0.00535931	ENSMUSG00000034235	Usp54	protein_coding
74747	848.067	0.00154368	0.00036263	17.6545	2.64892e-05	0.00565146	ENSMUSG00000020108	Ddit4	protein_coding
319187	32.5795	-0.00286034	0.000658812	17.5398	2.8135e-05	0.00586166	ENSMUSG00000095217	H2bc15	protein_coding
74426	22.2233	0.00233247	0.000563891	17.5256	2.83467e-05	0.00586166	ENSMUSG00000025961	4933402D24Rik	protein_coding
233315	305.426	0.000955729	0.000231728	17.4591	2.93548e-05	0.00597815	ENSMUSG00000030522	Mtmr10	protein_coding
240518	149.674	0.0011842	0.000288068	17.4169	3.00153e-05	0.00602143	ENSMUSG00000024901	Peli3	protein_coding
223739	1431.53	0.00115086	0.000279986	17.3384	3.128e-05	0.00618287	ENSMUSG00000036046	5031439G07Rik	protein_coding
209131	695.239	0.000754114	0.000183944	17.0272	3.68488e-05	0.00700593	ENSMUSG00000028385	Snx30	protein_coding
214240	5385.27	0.00151021	0.000376277	17.0598	3.62212e-05	0.00700593	ENSMUSG00000040035	Disp2	protein_coding
217893	952.678	0.00149648	0.000372783	17.019	3.70077e-05	0.00700593	ENSMUSG00000021143	Pacs2	protein_coding
212073	38.2181	0.00193934	0.000473011	16.9368	3.86446e-05	0.00717298	ENSMUSG00000054150	Syne3	protein_coding
53881	1224.43	0.00112759	0.000275918	16.9215	3.89575e-05	0.00717298	ENSMUSG00000089774	Slc5a3	protein_coding
76441	935.479	0.00133546	0.000326039	16.8278	4.09302e-05	0.00743436	ENSMUSG00000040260	Daam2	protein_coding
11305	4298.54	0.00125688	0.000315706	16.7687	4.22238e-05	0.00756707	ENSMUSG00000026944	Abca2	protein_coding
213391	286.302	0.00275391	0.00071452	16.7406	4.28533e-05	0.00757884	ENSMUSG00000042129	Rassf4	protein_coding
243937	462.613	0.00119736	0.000300041	16.5465	4.74713e-05	0.00828652	ENSMUSG00000043456	Zfp536	protein_coding
16885	425.908	0.00193435	0.000502665	16.4747	4.93033e-05	0.00849597	ENSMUSG00000029674	Limk1	protein_coding
12314	8350.45	-0.00120207	0.000291225	16.35	5.26565e-05	0.00849713	ENSMUSG00000036438	Calm2	protein_coding
13386	246.368	0.00456107	0.00123626	16.2539	5.53941e-05	0.00849713	ENSMUSG00000040856	Dlk1	protein_coding
170749	1060.81	0.000837883	0.000209664	16.3508	5.26328e-05	0.00849713	ENSMUSG00000018401	Mtmr4	protein_coding
212943	122.507	0.00164429	0.000401669	16.2944	5.42228e-05	0.00849713	ENSMUSG00000032265	Tent5a	protein_coding
319160	207.219	-0.00170268	0.000405423	16.2557	5.53427e-05	0.00849713	ENSMUSG00000064288	H4c12	protein_coding
319170	30.3021	-0.00291762	0.000678906	16.4198	5.07514e-05	0.00849713	ENSMUSG00000069309	H2ac22	protein_coding
50762	94.963	-0.00116204	0.000288081	16.2458	5.56318e-05	0.00849713	ENSMUSG00000055401	Fbxo6	protein_coding
67203	148.326	0.00136956	0.00034373	16.2467	5.56057e-05	0.00849713	ENSMUSG00000022678	Nde1	protein_coding
72098	278.403	-0.00137904	0.000329419	16.4265	5.05731e-05	0.00849713	ENSMUSG00000028232	Tmem68	protein_coding
73940	401.967	0.00220963	0.000571823	16.3545	5.2531e-05	0.00849713	ENSMUSG00000004894	Hapln2	protein_coding
104307	37.5087	-0.0026826	0.00065567	16.134	5.90136e-05	0.00874293	ENSMUSG00000065176	Rnu12	snRNA
18389	512.332	0.00132357	0.000335455	16.1076	5.9843e-05	0.00874293	ENSMUSG00000027584	Oprl1	protein_coding
67760	2048.68	0.00108145	0.000274467	16.1095	5.97823e-05	0.00874293	ENSMUSG00000022462	Slc38a2	protein_coding
241296	1306.98	0.0012963	0.000332266	15.9967	6.34534e-05	0.00917072	ENSMUSG00000007476	Lrrc8a	protein_coding
100169	118.385	0.00128422	0.000325056	15.8755	6.76483e-05	0.00967299	ENSMUSG00000066043	Phactr4	protein_coding
234094	382.172	0.00145141	0.000372581	15.7868	7.08944e-05	0.0100304	ENSMUSG00000071176	Arhgef10	protein_coding
434689	36.9037	0.00292977	0.000740245	15.6849	7.48189e-05	0.0104754	ENSMUSG00000067698	Gm10220	protein_coding
12048	1145.59	0.000805281	0.000203572	15.5637	7.97708e-05	0.0109408	ENSMUSG00000007659	Bcl2l1	protein_coding
77558	29.27	-0.00195892	0.000498418	15.577	7.92111e-05	0.0109408	ENSMUSG00000097166	9330179D12Rik	lncRNA
102857	891.813	0.000769333	0.000198823	15.4312	8.55637e-05	0.0114311	ENSMUSG00000019558	Slc6a8	protein_coding
16007	147.157	-0.00284996	0.000702624	15.4052	8.67473e-05	0.0114311	ENSMUSG00000028195	Ccn1	protein_coding
17135	154.48	0.00144634	0.000368076	15.4563	8.44363e-05	0.0114311	ENSMUSG00000018143	Mafk	protein_coding
50770	576.037	0.00106775	0.000275168	15.4204	8.60524e-05	0.0114311	ENSMUSG00000031441	Atp11a	protein_coding
319162	551.952	-0.000902323	0.000228214	15.242	9.45789e-05	0.0123421	ENSMUSG00000078851	H2aw	protein_coding
16880	1125.04	0.0014171	0.000374822	15.1793	9.77702e-05	0.0126359	ENSMUSG00000054263	Lifr	protein_coding
76206	262.672	0.00245019	0.000638603	15.1457	9.95263e-05	0.0127403	ENSMUSG00000031210	Gpr165	protein_coding
217837	490.35	0.0010293	0.000264302	15.0621	0.000104032	0.0130682	ENSMUSG00000057963	Itpk1	protein_coding
71779	773.675	0.00089627	0.000234179	15.077	0.000103213	0.0130682	ENSMUSG00000025702	Marchf8	protein_coding
22035	23.2411	-0.00269281	0.000700727	15.0001	0.000107508	0.0133797	ENSMUSG00000039304	Tnfsf10	protein_coding
14245	333.483	0.0015963	0.000422899	14.9757	0.000108903	0.013429	ENSMUSG00000020593	Lpin1	protein_coding
18805	66.1798	0.00185197	0.000482233	14.7122	0.000125232	0.0151644	ENSMUSG00000027695	Pld1	protein_coding
69894	155.109	-0.00127807	0.000331048	14.7208	0.000124665	0.0151644	ENSMUSG00000020083	Fam241b	protein_coding
14700	187.759	-0.00124191	0.000317973	14.6419	0.000129994	0.0151934	ENSMUSG00000038607	Gng10	protein_coding
20682	600.215	-0.00122778	0.000313458	14.6541	0.000129154	0.0151934	ENSMUSG00000000567	Sox9	protein_coding
27223	907.426	0.000715869	0.000189504	14.6438	0.000129862	0.0151934	ENSMUSG00000043909	Trp53bp1	protein_coding
68420	325.704	0.0010587	0.00028146	14.6671	0.000128266	0.0151934	ENSMUSG00000041870	Ankrd13a	protein_coding
13170	357.184	-0.00146016	0.00037354	14.5709	0.000134987	0.0152467	ENSMUSG00000059824	Dbp	protein_coding
19713	171.614	0.00328249	0.000938012	14.6028	0.000132717	0.0152467	ENSMUSG00000030110	Ret	protein_coding
208922	1062.56	0.000770172	0.000203488	14.5787	0.000134424	0.0152467	ENSMUSG00000039652	Cpeb3	protein_coding
66573	428.157	0.00108284	0.000286869	14.5769	0.000134557	0.0152467	ENSMUSG00000042156	Dzip1	protein_coding
229603	825.06	0.00119916	0.000321417	14.5231	0.00013845	0.0155075	ENSMUSG00000038495	Otud7b	protein_coding
217370	191.495	0.00113015	0.000300253	14.4802	0.000141644	0.0157342	ENSMUSG00000039294	Cybc1	protein_coding
100042450	270.96	0.00220141	0.000609394	14.3761	0.000149689	0.0164916	ENSMUSG00000093536	Smim17	protein_coding
330192	309.532	-0.0018625	0.000473171	14.2327	0.00016154	0.0176525	ENSMUSG00000066278	Vps37b	protein_coding
27008	420.675	0.00112193	0.000302959	14.193	0.000164979	0.0178829	ENSMUSG00000033039	Micall1	protein_coding
227120	907.943	0.00154822	0.000424075	14.1592	0.00016797	0.0180614	ENSMUSG00000038349	Plcl1	protein_coding
319880	951.561	0.00143821	0.000386446	14.1246	0.000171091	0.0182511	ENSMUSG00000020023	Tmcc3	protein_coding
14314	453.498	0.00207658	0.000575453	14.0314	0.000179779	0.018318	ENSMUSG00000022816	Fstl1	protein_coding
195727	114.374	0.00187616	0.000499304	14.0184	0.000181035	0.018318	ENSMUSG00000059493	Nhs	protein_coding
218203	89.928	-0.00114888	0.00030862	14.0639	0.000176702	0.018318	ENSMUSG00000038175	Mylip	protein_coding
22044	50.9841	0.00594632	0.00158464	13.988	0.000183984	0.018318	ENSMUSG00000005892	Trh	protein_coding
230259	206.948	0.00108158	0.000293086	14.0981	0.000173522	0.018318	ENSMUSG00000045071	E130308A19Rik	protein_coding
238076	80.6728	0.00171355	0.000471559	14.0202	0.000180854	0.018318	ENSMUSG00000043673	Kcns3	protein_coding
27392	176.766	0.000936889	0.000253114	13.9923	0.000183564	0.018318	ENSMUSG00000056536	Pign	protein_coding
57775	552.403	0.00175091	0.000477222	14.0826	0.000174952	0.018318	ENSMUSG00000051527	Usp29	protein_coding
70574	171.027	0.00195338	0.000539494	13.9968	0.00018312	0.018318	ENSMUSG00000020183	Cpm	protein_coding
244668	605.637	0.00130048	0.000354	13.933	0.00018944	0.0187225	ENSMUSG00000001995	Sipa1l2	protein_coding
67072	569.174	0.00105123	0.00028645	13.9123	0.000191542	0.0187921	ENSMUSG00000024780	Cdc37l1	protein_coding
71918	1446.02	0.000948069	0.000258646	13.8692	0.000195988	0.019089	ENSMUSG00000055538	Zcchc24	protein_coding
232087	1687.17	0.000678657	0.000183772	13.8465	0.000198364	0.0191814	ENSMUSG00000053907	Mat2a	protein_coding
66282	39.2252	0.0017642	0.00047775	13.7622	0.00020747	0.0199186	ENSMUSG00000025591	Tma16	protein_coding
269784	303.066	-0.00139473	0.000361661	13.726	0.000211506	0.0201621	ENSMUSG00000064293	Cntn4	protein_coding
218232	358.682	0.0014571	0.000389923	13.6929	0.00021527	0.0203763	ENSMUSG00000038042	Ptpdc1	protein_coding
22658	98.9554	-0.00161283	0.000432079	13.6767	0.00021713	0.0204087	ENSMUSG00000018537	Pcgf2	protein_coding
28084	156.99	-0.00102175	0.000278829	13.6365	0.000221831	0.0206255	ENSMUSG00000078656	Vps25	protein_coding
328329	982.829	0.00123594	0.000341759	13.6308	0.000222506	0.0206255	ENSMUSG00000034751	Mast4	protein_coding
13207	4213.32	-0.00071779	0.000194848	13.567	0.000230195	0.0211921	ENSMUSG00000020719	Ddx5	protein_coding
15903	168.687	-0.00159489	0.000431421	13.5322	0.00023451	0.0212515	ENSMUSG00000007872	Id3	protein_coding
20662	761.524	0.000891828	0.000248091	13.5236	0.000235584	0.0212515	ENSMUSG00000024241	Sos1	protein_coding
319740	544.866	0.000529409	0.000144197	13.5401	0.000233519	0.0212515	ENSMUSG00000018820	Zfyve27	protein_coding
100503041	73.6288	0.00166347	0.000457015	13.3193	0.000262683	0.023171	ENSMUSG00000074818	Pdzd7	protein_coding
11717	154.567	0.00114173	0.00031564	13.3298	0.000261222	0.023171	ENSMUSG00000005686	Ampd3	protein_coding
229595	138.46	0.00189144	0.000542007	13.2873	0.000267205	0.023171	ENSMUSG00000015850	Adamtsl4	protein_coding
326619	218.491	-0.0016848	0.000442171	13.3115	0.000263788	0.023171	ENSMUSG00000060093	H4c1	protein_coding
57249	26.2067	0.00405939	0.0012058	13.289	0.000266968	0.023171	ENSMUSG00000031344	Gabrq	protein_coding
212980	27.8837	0.00237875	0.000692749	13.2126	0.000278073	0.023947	ENSMUSG00000026435	Slc45a3	protein_coding
67606	71.1028	0.00277485	0.000807892	13.2016	0.000279717	0.023947	ENSMUSG00000074971	Fibin	protein_coding
64075	125.043	0.00151974	0.000426804	13.1846	0.000282259	0.0240117	ENSMUSG00000021136	Smoc1	protein_coding
319939	884.178	0.000885476	0.000245514	13.1305	0.00029052	0.024559	ENSMUSG00000020422	Tns3	protein_coding
223864	174.873	0.00115574	0.00031891	13.0662	0.000300672	0.0250687	ENSMUSG00000022469	Rapgef3	protein_coding
432839	25.4889	0.00246532	0.000714682	13.0571	0.000302145	0.0250687	ENSMUSG00000071531	Gprin2	protein_coding
75965	669.334	0.00128414	0.000364963	13.0711	0.00029989	0.0250687	ENSMUSG00000021969	Zdhhc20	protein_coding
68052	139.786	-0.00110017	0.000305171	13.0379	0.000305256	0.0251714	ENSMUSG00000090862	Rps13	protein_coding
225908	602.248	0.00181364	0.000516473	12.9763	0.000315459	0.0258542	ENSMUSG00000036098	Myrf	protein_coding
15388	924.499	-0.000724583	0.000199144	12.9226	0.000324632	0.0259725	ENSMUSG00000015165	Hnrnpl	protein_coding
18441	120.088	0.00192901	0.000553591	12.9319	0.000323026	0.0259725	ENSMUSG00000027765	P2ry1	protein_coding
56191	2362.91	0.000723792	0.000201887	12.9395	0.000321715	0.0259725	ENSMUSG00000025272	Tro	protein_coding
75914	928.015	0.000678509	0.000188697	12.9521	0.000319567	0.0259725	ENSMUSG00000033769	Exoc6b	protein_coding
105171	1034.86	0.00138743	0.000400282	12.9058	0.000327572	0.0260526	ENSMUSG00000074794	Arrdc3	protein_coding
68743	390.699	0.00206048	0.000600698	12.851	0.000337297	0.0266683	ENSMUSG00000036777	Anln	protein_coding
170930	1048.22	-0.00107371	0.000298294	12.7249	0.000360824	0.0283616	ENSMUSG00000020738	Sumo2	protein_coding
194237	288.03	0.00246353	0.000746957	12.6414	0.000377299	0.0291576	ENSMUSG00000048899	Rimkla	protein_coding
21367	1996.87	0.00100187	0.000290166	12.6422	0.000377138	0.0291576	ENSMUSG00000053024	Cntn2	protein_coding
320554	294.367	0.0010486	0.000300859	12.6406	0.000377459	0.0291576	ENSMUSG00000027175	Tcp11l1	protein_coding
22031	686.566	0.0009703	0.000275747	12.5333	0.000399766	0.0305374	ENSMUSG00000021277	Traf3	protein_coding
50784	38.9179	0.00226437	0.000654004	12.5328	0.000399864	0.0305374	ENSMUSG00000052151	Plpp2	protein_coding
140810	2673.62	0.00114388	0.000335161	12.4784	0.000411691	0.0308938	ENSMUSG00000090100	Ttbk2	protein_coding
20254	2508.68	0.00166637	0.000489323	12.4692	0.000413726	0.0308938	ENSMUSG00000050711	Scg2	protein_coding
56248	1053.45	0.000725449	0.000205808	12.4863	0.000409954	0.0308938	ENSMUSG00000024782	Ak3	protein_coding
76117	100.08	-0.00224385	0.000604421	12.4833	0.000410602	0.0308938	ENSMUSG00000049744	Arhgap15	protein_coding
17433	1510.05	0.00200779	0.000587103	12.4129	0.000426372	0.0316622	ENSMUSG00000032517	Mobp	protein_coding
22295	65.9884	0.00341711	0.00103334	12.3824	0.000433405	0.0320077	ENSMUSG00000012819	Cdh23	protein_coding
17133	39.1666	0.00232277	0.000639452	12.3538	0.000440098	0.0321487	ENSMUSG00000042622	Maff	protein_coding
76438	83.964	0.0014716	0.000424346	12.3563	0.000439499	0.0321487	ENSMUSG00000039316	Rftn1	protein_coding
384783	1368.04	0.00111054	0.000317993	12.2989	0.000453236	0.0329295	ENSMUSG00000038894	Irs2	protein_coding
18823	9951.23	0.00184764	0.00054989	12.2285	0.000470643	0.0340103	ENSMUSG00000031425	Plp1	protein_coding
100039239	185.115	0.00182452	0.00052877	12.1936	0.000479534	0.0343063	ENSMUSG00000097789	Gm2115	protein_coding
14605	1401.34	0.00149563	0.000429837	12.1924	0.000479844	0.0343063	ENSMUSG00000031431	Tsc22d3	protein_coding
216795	85.2559	-0.00302966	0.000795278	12.163	0.000487464	0.0346667	ENSMUSG00000000126	Wnt9a	protein_coding
14030	467.694	-0.000728153	0.000209646	12.1144	0.000500351	0.0353959	ENSMUSG00000009079	Ewsr1	protein_coding
114641	136.763	-0.00126074	0.000361849	12.086	0.000508006	0.0357493	ENSMUSG00000073702	Rpl31	protein_coding
14066	322.603	0.00100561	0.000291198	12.0442	0.000519539	0.0363704	ENSMUSG00000028128	F3	protein_coding
320460	193.017	0.00188194	0.000541513	11.97	0.000540631	0.0376509	ENSMUSG00000045648	Vwc2l	protein_coding
17969	56.2839	0.00137946	0.000393932	11.9234	0.000554327	0.0382185	ENSMUSG00000015950	Ncf1	protein_coding
19242	271.42	-0.00113785	0.000330795	11.9229	0.000554469	0.0382185	ENSMUSG00000029838	Ptn	protein_coding
268396	295.903	0.000923723	0.000272533	11.903	0.000560422	0.0384318	ENSMUSG00000040711	Sh3pxd2b	protein_coding
226090	754.883	0.000983907	0.000292689	11.8868	0.000565345	0.0384409	ENSMUSG00000046324	Ermp1	protein_coding
23831	94.5153	0.00194065	0.000583574	11.8837	0.000566275	0.0384409	ENSMUSG00000038526	Car14	protein_coding
18109	69.5961	-0.00246312	0.000687387	11.7945	0.000594053	0.0399234	ENSMUSG00000037169	Mycn	protein_coding
233908	155.014	-0.00135992	0.000396123	11.7972	0.000593194	0.0399234	ENSMUSG00000030795	Fus	protein_coding
71733	121.976	0.00159183	0.000477691	11.754	0.000607115	0.0405982	ENSMUSG00000006342	Susd2	protein_coding
108797	223.064	-0.00147517	0.000422773	11.6924	0.000627557	0.0415517	ENSMUSG00000057706	Mex3b	protein_coding
16890	91.1145	0.00126079	0.000372811	11.6994	0.000625201	0.0415517	ENSMUSG00000003123	Lipe	protein_coding
16553	228.634	0.000888971	0.000262994	11.6769	0.000632795	0.0416735	ENSMUSG00000021375	Kif13a	protein_coding
20716	148.781	0.00205839	0.000603241	11.6429	0.000644493	0.0420516	ENSMUSG00000021091	Serpina3n	protein_coding
269593	1584.54	0.00110255	0.000331327	11.5998	0.00065959	0.0428287	ENSMUSG00000001089	Luzp1	protein_coding
213788	26.5879	0.00379149	0.00113017	11.5444	0.000679531	0.0437958	ENSMUSG00000074939	Chrm5	protein_coding
29810	126.806	0.00180154	0.000555114	11.5404	0.000681	0.0437958	ENSMUSG00000030847	Bag3	protein_coding
234723	156.915	-0.00111753	0.000323986	11.4887	0.000700214	0.044817	ENSMUSG00000031723	Txnl4b	protein_coding
242721	426.683	0.00138506	0.00041052	11.4388	0.000719267	0.0458183	ENSMUSG00000078234	Klhdc7a	protein_coding
242553	144.042	0.00254116	0.000798859	11.4175	0.000727547	0.0461272	ENSMUSG00000035407	Kank4	protein_coding
242687	241.49	0.000786663	0.000232224	11.3988	0.000734923	0.046376	ENSMUSG00000028868	Wasf2	protein_coding
71375	539.06	0.00113028	0.00034484	11.3824	0.000741417	0.0465672	ENSMUSG00000033713	Foxn3	protein_coding
243764	182.596	0.00230836	0.000704688	11.3277	0.0007636	0.0474796	ENSMUSG00000045613	Chrm2	protein_coding
54195	764.577	-0.00128785	0.000370624	11.3287	0.000763202	0.0474796	ENSMUSG00000028005	Gucy1b1	protein_coding
654818	122.372	0.00191746	0.000583929	11.3205	0.000766541	0.0474796	ENSMUSG00000043298	Smco3	protein_coding
12192	405.093	-0.00149579	0.000431953	11.2902	0.000779193	0.0480147	ENSMUSG00000021127	Zfp36l1	protein_coding
237988	530.715	0.00111442	0.000343925	11.2658	0.000789468	0.0480147	ENSMUSG00000050910	Cdr2l	protein_coding
72661	212.296	-0.00091696	0.000271255	11.2733	0.000786313	0.0480147	ENSMUSG00000052584	Serp2	protein_coding
74646	286.783	0.00133822	0.000403308	11.2759	0.000785213	0.0480147	ENSMUSG00000039911	Spsb1	protein_coding
260409	123.917	-0.00180078	0.000513899	11.2475	0.000797308	0.048273	ENSMUSG00000036533	Cdc42ep3	protein_coding
100041194	79.4868	0.00334156	0.00108738	11.1985	0.000818621	0.0490019	ENSMUSG00000118667	Ahnak2	protein_coding
100045469	121.192	0.00130764	0.000402298	11.2044	0.000816039	0.0490019	ENSMUSG00000086496	Gm14204	lncRNA
27385	84.803	0.00315181	0.000954626	11.1948	0.000820284	0.0490019	ENSMUSG00000056972	Magel2	protein_coding
105844	51.4229	0.00235235	0.000733353	11.1804	0.000826662	0.0491	ENSMUSG00000033170	Card10	protein_coding
58802	101.87	-0.00232989	0.000640115	11.1746	0.000829231	0.0491	ENSMUSG00000054934	Kcnmb4	protein_coding
319158	158.952	-0.00136966	0.000403473	11.1321	0.000848482	0.0498011	ENSMUSG00000060639	H4c9	protein_coding
74229	3014.23	0.00108884	0.000332504	11.1369	0.000846267	0.0498011	ENSMUSG00000025931	Paqr8	protein_coding
20301	222.761	-0.00153632	0.00044491	11.1094	0.000858934	0.0499423	ENSMUSG00000073888	Ccl27a	protein_coding
320343	223.621	-0.00117582	0.000345111	11.1132	0.000857152	0.0499423	ENSMUSG00000050447	Lypd6	protein_coding
70556	168.059	0.001199	0.000362337	11.1027	0.000862035	0.0499423	ENSMUSG00000028982	Slc25a33	protein_coding
12609	140.757	0.00183684	0.000534925	11.0782	0.000873486	0.0500828	ENSMUSG00000071637	Cebpd	protein_coding
232341	3148.31	0.000971486	0.000300742	11.0669	0.000878823	0.0500828	ENSMUSG00000045962	Wnk1	protein_coding
29876	1521.15	0.00123557	0.000376906	11.0658	0.000879365	0.0500828	ENSMUSG00000037242	Clic4	protein_coding
319157	141.812	-0.00185601	0.000521571	11.0835	0.000870975	0.0500828	ENSMUSG00000069274	H4c6	protein_coding
12348	487.029	-0.00181663	0.000528297	11.0371	0.000893079	0.0506493	ENSMUSG00000003273	Car11	protein_coding
227731	748.444	0.000938513	0.000289041	11.0192	0.000901744	0.0509258	ENSMUSG00000026819	Slc25a25	protein_coding
399603	141.965	-0.00235233	0.000656987	10.9997	0.000911287	0.0512494	ENSMUSG00000072568	Lratd2	protein_coding
192897	143.186	0.00159988	0.000499984	10.9655	0.000928241	0.0515948	ENSMUSG00000020758	Itgb4	protein_coding
21823	67.3705	0.00410853	0.00130191	10.9641	0.000928944	0.0515948	ENSMUSG00000000214	Th	protein_coding
71279	296.759	0.00133865	0.000420871	10.9655	0.000928227	0.0515948	ENSMUSG00000020100	Slc29a3	protein_coding
237504	24.5563	-0.00311558	0.000881276	10.9549	0.000933565	0.0516381	ENSMUSG00000044921	Rassf9	protein_coding
11737	713.924	-0.000839759	0.000252038	10.9278	0.000947318	0.0517597	ENSMUSG00000032249	Anp32a	protein_coding
211480	33.1388	0.0021708	0.000662254	10.928	0.00094723	0.0517597	ENSMUSG00000058743	Kcnj14	protein_coding
227738	227.2	0.000893381	0.000273129	10.9374	0.0009424	0.0517597	ENSMUSG00000026792	Lrsam1	protein_coding
16477	1012.54	-0.00298684	0.000822665	10.9072	0.000957929	0.0519174	ENSMUSG00000052837	Junb	protein_coding
77116	381.508	0.00106901	0.000330044	10.873	0.000975787	0.0526729	ENSMUSG00000031918	Mtmr2	protein_coding
18600	355.743	0.00133452	0.000411393	10.8556	0.000984974	0.0529561	ENSMUSG00000028927	Padi2	protein_coding
17872	108.163	-0.00114238	0.000339794	10.835	0.000996014	0.0533363	ENSMUSG00000040435	Ppp1r15a	protein_coding
20181	416.494	0.000814664	0.000249984	10.8036	0.00101302	0.054032	ENSMUSG00000015846	Rxra	protein_coding
18045	236.564	-0.0010785	0.000324516	10.7939	0.00101835	0.0541015	ENSMUSG00000020248	Nfyb	protein_coding
277154	301.153	0.00133769	0.000420058	10.7434	0.00104654	0.0551628	ENSMUSG00000075592	Nynrin	protein_coding
12575	189.264	0.00195848	0.00058096	10.7264	0.00105619	0.0552384	ENSMUSG00000023067	Cdkn1a	protein_coding
50799	38.2373	0.00228422	0.000700795	10.7328	0.00105251	0.0552384	ENSMUSG00000015112	Slc25a13	protein_coding
65964	195.17	0.00111496	0.000345514	10.7118	0.00106452	0.0552439	ENSMUSG00000004085	Map3k20	protein_coding
76788	1336.99	0.000552693	0.000169498	10.7136	0.00106348	0.0552439	ENSMUSG00000029775	Klhdc10	protein_coding
76775	63.9353	0.00113059	0.000349957	10.6967	0.00107325	0.0554828	ENSMUSG00000031684	Slc10a7	protein_coding
11492	162.671	0.00101353	0.000317927	10.6596	0.00109504	0.0563749	ENSMUSG00000011256	Adam19	protein_coding
17912	111.386	-0.00164635	0.000491334	10.6531	0.00109889	0.0563749	ENSMUSG00000018417	Myo1b	protein_coding
56795	125.325	0.00144805	0.00045874	10.6369	0.00110851	0.056652	ENSMUSG00000025870	Arl10	protein_coding
14269	1200.1	0.000952296	0.000303056	10.6182	0.00111981	0.05677	ENSMUSG00000075415	Fnbp1	protein_coding
16485	4940.56	0.00106007	0.000336888	10.611	0.00112417	0.05677	ENSMUSG00000047976	Kcna1	protein_coding
245424	148.95	0.00278494	0.000902005	10.6146	0.00112195	0.05677	ENSMUSG00000036357	Gpr101	protein_coding
50926	1113.25	-0.00062953	0.000192041	10.6052	0.00112771	0.05677	ENSMUSG00000029328	Hnrnpdl	protein_coding
12035	865.521	0.00145837	0.000459009	10.5876	0.00113848	0.0570981	ENSMUSG00000030268	Bcat1	protein_coding
213773	167.763	0.000813533	0.000251909	10.5607	0.00115518	0.0572944	ENSMUSG00000040688	Tbl3	protein_coding
231290	65.034	0.00335838	0.00108726	10.5612	0.00115488	0.0572944	ENSMUSG00000029219	Slc10a4	protein_coding
665119	68.9534	0.00231555	0.000708043	10.563	0.00115376	0.0572944	ENSMUSG00000091712	Sec14l5	protein_coding
627214	143.119	0.00117382	0.000367245	10.518	0.00118214	0.0584161	ENSMUSG00000073805	Insyn2a	protein_coding
80286	368.603	-0.00157009	0.000465173	10.485	0.00120346	0.0592515	ENSMUSG00000118664	Tusc3	protein_coding
28018	961.618	0.000911565	0.000287154	10.4465	0.00122879	0.0602782	ENSMUSG00000030870	Ubfd1	protein_coding
226976	498.358	0.000680811	0.000211712	10.4288	0.00124062	0.0606371	ENSMUSG00000010453	Kansl3	protein_coding
19201	45.0137	0.00160032	0.000490326	10.3879	0.00126847	0.0609923	ENSMUSG00000025429	Pstpip2	protein_coding
384214	51.5582	-0.00275133	0.000796083	10.4053	0.00125652	0.0609923	ENSMUSG00000033805	Ephx4	protein_coding
53417	129.72	0.00252184	0.000766898	10.3882	0.00126826	0.0609923	ENSMUSG00000004328	Hif3a	protein_coding
56455	979.972	-0.00122548	0.000368732	10.3992	0.0012607	0.0609923	ENSMUSG00000009013	Dynll1	protein_coding
668212	1650.11	0.000587326	0.000184566	10.3715	0.00127973	0.0612132	ENSMUSG00000020658	Efr3b	protein_coding
12212	740.954	0.000702597	0.000221494	10.3385	0.00130286	0.0613613	ENSMUSG00000031327	Chic1	protein_coding
12334	481.242	0.000781749	0.000246315	10.3257	0.00131193	0.0613613	ENSMUSG00000026509	Capn2	protein_coding
20449	1154.38	0.00106135	0.000339695	10.3216	0.00131479	0.0613613	ENSMUSG00000030283	St8sia1	protein_coding
234725	645.932	0.00118172	0.000377503	10.3223	0.00131429	0.0613613	ENSMUSG00000044676	Zfp612	protein_coding
244958	98.0872	0.00290195	0.000945094	10.35	0.00129472	0.0613613	ENSMUSG00000042761	Mrap2	protein_coding
319642	413.675	0.00127116	0.000401141	10.3217	0.00131475	0.0613613	ENSMUSG00000043463	Rab9b	protein_coding
381622	137.015	0.00246356	0.000775247	10.3453	0.00129802	0.0613613	ENSMUSG00000051940	5031410I06Rik	protein_coding
77531	2203.22	-0.00147508	0.000440594	10.2788	0.00134569	0.0625864	ENSMUSG00000058589	Anks1b	protein_coding
83964	225.621	0.00109356	0.000343483	10.2571	0.00136158	0.063107	ENSMUSG00000031990	Jam3	protein_coding
20655	127.304	-0.00113361	0.000357055	10.2093	0.00139738	0.0645435	ENSMUSG00000022982	Sod1	protein_coding
100503007	105.774	0.00183293	0.00058323	10.1918	0.00141066	0.0647122	ENSMUSG00000117864	Gm19500	lncRNA
70640	1115.28	0.000806114	0.000257909	10.1919	0.00141061	0.0647122	ENSMUSG00000024472	Dcp2	protein_coding
18003	171.499	0.0010799	0.000340522	10.1704	0.00142715	0.0652462	ENSMUSG00000021365	Nedd9	protein_coding
28193	510.751	0.00070445	0.000227363	10.1516	0.00144178	0.0652879	ENSMUSG00000019873	Reep3	protein_coding
69017	1868.05	-0.00124611	0.000379504	10.1505	0.00144264	0.0652879	ENSMUSG00000045114	Prrt2	protein_coding
52502	494.629	0.00140053	0.00044384	10.1388	0.00145183	0.0654832	ENSMUSG00000008393	Carhsp1	protein_coding
14182	537.022	0.0010794	0.000344244	10.0942	0.00148737	0.0664176	ENSMUSG00000031565	Fgfr1	protein_coding
19777	366.152	-0.000731189	0.000226816	10.0975	0.00148473	0.0664176	ENSMUSG00000030421	Uri1	protein_coding
73139	67.3957	-0.00118922	0.000373419	10.1014	0.00148154	0.0664176	ENSMUSG00000018509	Cenpv	protein_coding
93688	105.292	0.00204095	0.000687207	10.0676	0.00150897	0.067159	ENSMUSG00000022076	Klhl1	protein_coding
116914	187.741	0.000942706	0.000303337	9.99219	0.00157206	0.0680303	ENSMUSG00000040918	Slc19a2	protein_coding
13875	546.97	-0.00180314	0.000543988	10.0189	0.00154945	0.0680303	ENSMUSG00000040857	Erf	protein_coding
14580	1812.84	0.00165166	0.000535852	10.0098	0.00155706	0.0680303	ENSMUSG00000020932	Gfap	protein_coding
15370	837.287	-0.00294615	0.000840446	10.0014	0.00156418	0.0680303	ENSMUSG00000023034	Nr4a1	protein_coding
18718	844.16	0.00123255	0.00040343	10.0067	0.00155969	0.0680303	ENSMUSG00000026737	Pip4k2a	protein_coding
215113	866.334	0.000619522	0.000198332	9.98389	0.00157916	0.0680303	ENSMUSG00000038178	Slc43a2	protein_coding
21951	909.47	0.000656166	0.000210183	10.0163	0.00155159	0.0680303	ENSMUSG00000031529	Tnks	protein_coding
74103	559.216	0.000744249	0.00024024	10.0098	0.00155713	0.0680303	ENSMUSG00000053702	Nebl	protein_coding
320692	49.4388	0.00179735	0.00059023	9.95864	0.00160096	0.0687492	ENSMUSG00000097073	9430037G07Rik	lncRNA
65106	554.875	-0.000698943	0.00021846	9.9204	0.00163457	0.0699691	ENSMUSG00000035199	Arl6ip5	protein_coding
14184	1146.19	0.000974832	0.000313226	9.90847	0.0016452	0.0702002	ENSMUSG00000054252	Fgfr3	protein_coding
69582	644.762	0.000639546	0.000205175	9.88344	0.00166773	0.0709366	ENSMUSG00000028917	Plekhm2	protein_coding
11565	71.3673	0.00178547	0.000572752	9.85744	0.00169147	0.0711109	ENSMUSG00000011148	Adssl1	protein_coding
170770	40.952	-0.00185975	0.000588426	9.86446	0.00168502	0.0711109	ENSMUSG00000002083	Bbc3	protein_coding
268752	75.3107	0.00107484	0.000345982	9.87089	0.00167914	0.0711109	ENSMUSG00000014547	Wdfy2	protein_coding
52840	1484.6	0.00114714	0.000373722	9.85578	0.00169299	0.0711109	ENSMUSG00000017734	Dbndd2	protein_coding
14630	191.495	0.000927178	0.000305879	9.84111	0.00170654	0.0713247	ENSMUSG00000028124	Gclm	protein_coding
17937	282.122	-0.00164765	0.000504723	9.8388	0.00170869	0.0713247	ENSMUSG00000025402	Nab2	protein_coding
17258	498.276	-0.000968419	0.000299946	9.80847	0.0017371	0.0722858	ENSMUSG00000030557	Mef2a	protein_coding
228876	412.407	0.000613833	0.000196972	9.77969	0.0017645	0.0729744	ENSMUSG00000017667	Zfp334	protein_coding
70617	31.7986	-0.00261986	0.000794667	9.78439	0.00175999	0.0729744	ENSMUSG00000050549	Fam241a	protein_coding
51812	204.415	-0.00110082	0.000342026	9.75882	0.00178465	0.0733562	ENSMUSG00000037570	Mcrs1	protein_coding
80987	479.824	0.000759309	0.000244087	9.76362	0.00177999	0.0733562	ENSMUSG00000032598	Nckipsd	protein_coding
319179	132.271	-0.00123742	0.000385642	9.74808	0.0017951	0.0735607	ENSMUSG00000047246	H2bc6	protein_coding
50996	204.037	0.000783602	0.000255939	9.70795	0.00183473	0.074729	ENSMUSG00000041837	Pdcd7	protein_coding
53871	206.468	0.000963667	0.000313179	9.71309	0.0018296	0.074729	ENSMUSG00000014503	Pkd2l2	protein_coding
56491	1544.68	0.000685664	0.000223098	9.69986	0.00184282	0.0748319	ENSMUSG00000054455	Vapb	protein_coding
19817	222580	-0.00118532	0.000376296	9.69348	0.00184923	0.0748659	ENSMUSG00002076161	7SK	misc_RNA
17988	977.327	0.00154339	0.000509361	9.68145	0.00186138	0.0751314	ENSMUSG00000005125	Ndrg1	protein_coding
14248	458.43	0.000813648	0.00026772	9.66177	0.00188142	0.0754871	ENSMUSG00000002812	Flii	protein_coding
331374	64.3149	0.00404473	0.00137074	9.66684	0.00187623	0.0754871	ENSMUSG00000062393	Dgkk	protein_coding
14389	328.306	0.000801845	0.000263931	9.63938	0.0019045	0.0755456	ENSMUSG00000004508	Gab2	protein_coding
21809	163.523	0.000976963	0.000319604	9.65361	0.0018898	0.0755456	ENSMUSG00000021253	Tgfb3	protein_coding
237615	799.669	0.000784597	0.00025772	9.63855	0.00190536	0.0755456	ENSMUSG00000014498	Ankrd52	protein_coding
94185	835.715	0.000990135	0.000318792	9.64575	0.0018979	0.0755456	ENSMUSG00000023915	Tnfrsf21	protein_coding
226777	178.734	-0.00250344	0.00072773	9.61052	0.00193466	0.0764405	ENSMUSG00000039349	C130074G19Rik	protein_coding
232023	529.008	-0.00157825	0.000483783	9.60612	0.0019393	0.0764405	ENSMUSG00000037788	Vopp1	protein_coding
12340	421.251	0.00137677	0.00046014	9.58977	0.00195664	0.0765488	ENSMUSG00000070372	Capza1	protein_coding
664804	52.6135	0.00273148	0.000869536	9.58936	0.00195708	0.0765488	ENSMUSG00000073117	Gm7347	protein_coding
76650	943.725	0.000867606	0.000280544	9.58743	0.00195914	0.0765488	ENSMUSG00000032802	Srxn1	protein_coding
11928	1418.78	-0.00170188	0.000530506	9.55112	0.00199828	0.0771805	ENSMUSG00000033161	Atp1a1	protein_coding
12452	268.259	-0.0012709	0.000396149	9.5549	0.00199417	0.0771805	ENSMUSG00000029385	Ccng2	protein_coding
239017	385.69	0.000828382	0.000269676	9.55915	0.00198956	0.0771805	ENSMUSG00000021913	Ogdhl	protein_coding
72003	760.944	-0.00198302	0.000595228	9.55429	0.00199483	0.0771805	ENSMUSG00000056296	Synpr	protein_coding
380684	1079.38	0.00302369	0.00107931	9.54262	0.00200756	0.0772123	ENSMUSG00000020396	Nefh	protein_coding
80281	453.587	0.000737692	0.000241638	9.53984	0.00201059	0.0772123	ENSMUSG00000062127	Cttnbp2nl	protein_coding
75404	68.0102	0.00445406	0.00153504	9.52656	0.0020252	0.0775517	ENSMUSG00000036198	Arhgap36	protein_coding
94229	1438.89	-0.00107525	0.000334297	9.5199	0.00203255	0.0776124	ENSMUSG00000026904	Slc4a10	protein_coding
22034	317.093	0.000681539	0.00022211	9.48338	0.00207342	0.0787254	ENSMUSG00000027164	Traf6	protein_coding
22057	643.401	-0.000763517	0.000250503	9.46284	0.00209677	0.0793877	ENSMUSG00000037573	Tob1	protein_coding
269116	2465.88	0.00102189	0.000337019	9.45192	0.00210928	0.079637	ENSMUSG00000026442	Nfasc	protein_coding
100141474	25.6136	0.00171639	0.000567037	9.4317	0.00213267	0.0799769	ENSMUSG00000047988	4933428G20Rik	protein_coding
230379	82.7157	0.00203544	0.000650193	9.42362	0.00214208	0.0799769	ENSMUSG00000038007	Acer2	protein_coding
235542	750.228	0.000812253	0.000268258	9.42761	0.00213743	0.0799769	ENSMUSG00000043154	Ppp2r3a	protein_coding
55936	151.308	0.000982647	0.000325749	9.42985	0.00213481	0.0799769	ENSMUSG00000031360	Ctps2	protein_coding
67181	218.298	-0.00104059	0.000331288	9.41245	0.00215517	0.0800212	ENSMUSG00000018559	Ctdnep1	protein_coding
67991	2795.62	0.00128828	0.000438579	9.41341	0.00215404	0.0800212	ENSMUSG00000026932	Nacc2	protein_coding
20981	308.427	0.000837262	0.00027754	9.39612	0.00217446	0.0805148	ENSMUSG00000030731	Syt3	protein_coding
27280	256.142	0.00167107	0.000567442	9.38736	0.00218487	0.0805943	ENSMUSG00000041801	Phlda3	protein_coding
319192	798.671	-0.00101807	0.000322934	9.38423	0.0021886	0.0805943	ENSMUSG00000063954	H2ac19	protein_coding
105651	112.399	0.00122822	0.000407318	9.3784	0.00219557	0.0806302	ENSMUSG00000072494	Ppp1r3e	protein_coding
100039045	38.1452	0.00237856	0.000774048	9.34207	0.00223953	0.080701	ENSMUSG00000073116	Gm10471	protein_coding
12728	135.89	0.00147177	0.000491994	9.34375	0.00223747	0.080701	ENSMUSG00000004317	Clcn5	protein_coding
229285	467.851	0.00106725	0.000362238	9.3548	0.00222402	0.080701	ENSMUSG00000036580	Spg20	protein_coding
241688	2827.44	0.000975759	0.00032283	9.3467	0.00223387	0.080701	ENSMUSG00000037259	Dzank1	protein_coding
331474	353.188	0.00103357	0.000336121	9.34887	0.00223123	0.080701	ENSMUSG00000049191	Rtl5	protein_coding
621580	44.2412	-0.00204878	0.00065035	9.34913	0.00223092	0.080701	ENSMUSG00000094695	Gm21953	protein_coding
71481	30.3258	0.00174454	0.000566172	9.34216	0.00223941	0.080701	ENSMUSG00000028028	Alpk1	protein_coding
107476	455.024	0.000702802	0.000230601	9.32643	0.00225872	0.0807676	ENSMUSG00000020532	Acaca	protein_coding
76484	1331.44	0.00136392	0.000453406	9.33363	0.00224987	0.0807676	ENSMUSG00000066129	Kndc1	protein_coding
78751	241.304	-0.000895742	0.000290483	9.32588	0.0022594	0.0807676	ENSMUSG00000042851	Zc3h6	protein_coding
22317	3104.72	0.00234893	0.000825796	9.30002	0.00229151	0.081267	ENSMUSG00000030337	Vamp1	protein_coding
66190	165.897	0.00105208	0.000356075	9.30328	0.00228744	0.081267	ENSMUSG00000030760	Acer3	protein_coding
74480	629.949	0.000858317	0.000288067	9.30398	0.00228657	0.081267	ENSMUSG00000021838	Samd4	protein_coding
12499	351.436	0.000865584	0.000285779	9.27944	0.0023174	0.0819689	ENSMUSG00000021236	Entpd5	protein_coding
19087	587.309	0.000765199	0.000252776	9.25946	0.00234282	0.0826504	ENSMUSG00000032601	Prkar2a	protein_coding
216892	363.651	0.00108068	0.000350412	9.23312	0.00237677	0.0834967	ENSMUSG00000040447	Spns2	protein_coding
76551	783.437	0.000770318	0.000252603	9.23122	0.00237923	0.0834967	ENSMUSG00000048701	Ccdc6	protein_coding
106572	1054.27	0.000993198	0.000329809	9.19661	0.00242464	0.0848686	ENSMUSG00000056515	Rab31	protein_coding
216161	106.132	0.00102087	0.000336271	9.18968	0.00243384	0.0849693	ENSMUSG00000035673	Sbno2	protein_coding
12585	266.424	0.00167808	0.000568888	9.18055	0.00244601	0.085173	ENSMUSG00000030878	Cdr2	protein_coding
100434	291.19	0.00117582	0.000402515	9.17511	0.00245329	0.0852057	ENSMUSG00000028412	Slc44a1	protein_coding
20674	374.523	-0.00127752	0.000410636	9.16179	0.0024712	0.0853867	ENSMUSG00000074637	Sox2	protein_coding
50724	153.637	0.00108786	0.000375019	9.16423	0.00246791	0.0853867	ENSMUSG00000020519	Sap30l	protein_coding
319178	35.0538	-0.00183752	0.000596306	9.15598	0.00247906	0.0854387	ENSMUSG00000075031	H2bc3	protein_coding
22779	132.454	0.00100376	0.000332251	9.12459	0.00252196	0.086146	ENSMUSG00000025997	Ikzf2	protein_coding
320827	718.504	0.00131748	0.000439913	9.13366	0.00250949	0.086146	ENSMUSG00000036377	Cracd	protein_coding
381813	265	-0.0015125	0.000479488	9.12728	0.00251826	0.086146	ENSMUSG00000030350	Prmt8	protein_coding
67389	61.7803	-0.00172009	0.00054981	9.12223	0.00252522	0.086146	ENSMUSG00000023571	C1qtnf12	protein_coding
12180	45.6572	0.00282142	0.00101036	9.09732	0.00255984	0.0871057	ENSMUSG00000055027	Smyd1	protein_coding
19652	605.293	-0.00100435	0.000336422	9.09223	0.00256697	0.0871279	ENSMUSG00000031167	Rbm3	protein_coding
16589	602.813	0.00083421	0.000283587	9.06351	0.0026076	0.0878416	ENSMUSG00000026667	Uhmk1	protein_coding
217194	815.579	0.000643695	0.000213503	9.06359	0.00260749	0.0878416	ENSMUSG00000048732	Klhl11	protein_coding
93734	667.341	-0.00107273	0.000340752	9.071	0.00259694	0.0878416	ENSMUSG00000022679	Mpv17l	protein_coding
15267	814.566	-0.000995499	0.000321339	9.05383	0.00262145	0.0880873	ENSMUSG00000064220	H2ac18	protein_coding
20496	1093.5	0.00119207	0.00040676	9.03405	0.00264996	0.0888233	ENSMUSG00000024597	Slc12a2	protein_coding
14077	68.5534	-0.00122977	0.0004024	8.99387	0.00270887	0.0905104	ENSMUSG00000028773	Fabp3	protein_coding
14229	248.131	0.0018195	0.000576569	8.98904	0.00271604	0.0905104	ENSMUSG00000024222	Fkbp5	protein_coding
192950	739.648	0.0008998	0.000311022	8.98604	0.0027205	0.0905104	ENSMUSG00000041073	Nacad	protein_coding
100038949	31.7648	0.00231695	0.00076936	8.96958	0.00274512	0.0908796	ENSMUSG00000091049	Gm1979	protein_coding
338349	98.6324	-0.00106684	0.000360044	8.97262	0.00274056	0.0908796	ENSMUSG00000038070	Cntln	protein_coding
27279	51.7061	0.00180034	0.000622735	8.95041	0.00277407	0.0916126	ENSMUSG00000023905	Tnfrsf12a	protein_coding
12193	410.64	-0.00107298	0.000351899	8.9399	0.00279009	0.091626	ENSMUSG00000045817	Zfp36l2	protein_coding
13982	35.4553	0.00207746	0.00072416	8.93379	0.00279942	0.091626	ENSMUSG00000019768	Esr1	protein_coding
15166	1274.48	0.0015454	0.000545138	8.9204	0.00282003	0.091626	ENSMUSG00000020331	Hcn2	protein_coding
210094	237.115	0.00127532	0.000444457	8.94195	0.00278694	0.091626	ENSMUSG00000013367	Iglon5	protein_coding
56258	768.309	-0.000784526	0.00026099	8.91788	0.00282392	0.091626	ENSMUSG00000045427	Hnrnph2	protein_coding
67075	218.376	0.00117663	0.000402006	8.92884	0.00280703	0.091626	ENSMUSG00000031232	Magt1	protein_coding
69754	124.811	0.00102693	0.000350326	8.92693	0.00280996	0.091626	ENSMUSG00000001786	Fbxo7	protein_coding
71116	108.548	0.000870455	0.000293892	8.91459	0.00282901	0.091626	ENSMUSG00000029125	Stx18	protein_coding
207781	176.196	0.00109079	0.000372566	8.89167	0.00286474	0.09256	ENSMUSG00000045975	C2cd2	protein_coding
50767	249.788	0.00091986	0.000308778	8.88312	0.0028782	0.0927718	ENSMUSG00000004565	Pnpla6	protein_coding
18039	4844.02	0.00147868	0.000522785	8.8683	0.00290165	0.0930813	ENSMUSG00000022055	Nefl	protein_coding
328957	61.7707	0.00193029	0.000673436	8.87053	0.0028981	0.0930813	ENSMUSG00000118154	9330117O12Rik	lncRNA
226178	383.067	0.000657093	0.000219278	8.86231	0.0029112	0.0931652	ENSMUSG00000047731	Wbp1l	protein_coding
66419	100.564	-0.000950981	0.000320434	8.83908	0.00294847	0.094134	ENSMUSG00000024902	Mrpl11	protein_coding
215615	164.385	0.000928568	0.000309419	8.83466	0.00295563	0.0941388	ENSMUSG00000041926	Rnpep	protein_coding
241230	36.0987	0.00207213	0.000710664	8.82244	0.00297549	0.0945475	ENSMUSG00000003418	St8sia6	protein_coding
100313519	226.127	-0.00178474	0.000577331	8.81292	0.00299105	0.0948177	ENSMUSG00000077714	Snord17	snoRNA
217258	55.8913	0.00184862	0.00064973	8.79204	0.00302548	0.0956836	ENSMUSG00000041828	Abca8a	protein_coding
12268	299.089	0.00117181	0.00040273	8.78136	0.00304324	0.0958864	ENSMUSG00000073418	C4b	protein_coding
68631	46.5227	-0.00135194	0.000453825	8.77961	0.00304617	0.0958864	ENSMUSG00000021947	Cryl1	protein_coding
230777	20.8157	0.00260819	0.000890697	8.77105	0.00306049	0.0961123	ENSMUSG00000028778	Hcrtr1	protein_coding
109154	1471.57	0.000759442	0.000257979	8.76453	0.00307146	0.0962319	ENSMUSG00000048578	Mlec	protein_coding
320091	91.0792	0.00153166	0.000531866	8.75883	0.00308107	0.0963085	ENSMUSG00000035189	Ano4	protein_coding
214601	39.8616	0.00133988	0.000464414	8.74589	0.00310301	0.096758	ENSMUSG00000032806	Slc10a3	protein_coding
57267	135.05	0.000814907	0.000275185	8.74187	0.00310985	0.096758	ENSMUSG00000004931	Apba3	protein_coding
19848	1446.33	-0.00187125	0.000604105	8.72389	0.00314067	0.0972667	ENSMUSG00000118837	Rnu2-10	snRNA
20274	139.115	0.00205864	0.000729794	8.72681	0.00313565	0.0972667	ENSMUSG00000075316	Scn9a	protein_coding
244864	20.8823	-0.00201518	0.000681373	8.69478	0.00319123	0.0981542	ENSMUSG00000060594	Layn	protein_coding
53607	100.974	-0.00104719	0.000351713	8.69814	0.00318535	0.0981542	ENSMUSG00000061479	Snrpa	protein_coding
13003	458.918	0.000969035	0.000333179	8.68837	0.00320247	0.098275	ENSMUSG00000021614	Vcan	protein_coding
27370	98.8795	-0.00162786	0.000555766	8.68088	0.00321566	0.0984548	ENSMUSG00000025362	Rps26	protein_coding
331532	102.169	-0.00140202	0.000471955	8.67403	0.00322776	0.0986009	ENSMUSG00000054034	Tceal5	protein_coding
110075	110.453	-0.00296611	0.000934336	8.65049	0.00326974	0.0989302	ENSMUSG00000029335	Bmp3	protein_coding
13885	43.7839	0.00145256	0.000508143	8.64124	0.00328637	0.0989302	ENSMUSG00000021996	Esd	protein_coding
14164	1243.48	0.00179884	0.000643533	8.64325	0.00328275	0.0989302	ENSMUSG00000036585	Fgf1	protein_coding
213469	1312.77	0.00117243	0.000411026	8.663	0.00324736	0.0989302	ENSMUSG00000033595	Lgi3	protein_coding
328801	149.068	-0.000758498	0.000258507	8.65841	0.00325555	0.0989302	ENSMUSG00000073423	Zfp414	protein_coding
59046	2482.71	-0.00256265	0.000809854	8.6392	0.00329007	0.0989302	ENSMUSG00000007656	Arpp19	protein_coding
320333	49.2532	0.00172903	0.000604172	8.63385	0.00329973	0.0989993	ENSMUSG00000096039	D830030K20Rik	protein_coding
56378	38.8413	-0.00140982	0.000469412	8.62682	0.00331249	0.0990678	ENSMUSG00000029465	Arpc3	protein_coding
57342	756.665	0.000864279	0.000297783	8.62448	0.00331676	0.0990678	ENSMUSG00000030770	Parva	protein_coding
208076	309.122	-0.00134399	0.000442635	8.6167	0.00333095	0.0992712	ENSMUSG00000035934	Pknox2	protein_coding
66910	36.3367	-0.00164137	0.000559107	8.61089	0.00334159	0.0993679	ENSMUSG00000020895	Tmem107	protein_coding
60525	256.998	0.000863041	0.000295756	8.60574	0.00335105	0.0994292	ENSMUSG00000027605	Acss2	protein_coding
14756	617.003	0.000641793	0.000221916	8.59021	0.00337974	0.10006	ENSMUSG00000021340	Gpld1	protein_coding
66853	204.23	0.00106668	0.000364959	8.57681	0.00340471	0.100577	ENSMUSG00000025509	Pnpla2	protein_coding
20587	127.026	-0.000812595	0.000277376	8.56613	0.00342473	0.100726	ENSMUSG00000000902	Smarcb1	protein_coding
58200	75.9718	-0.0017821	0.000588677	8.56853	0.00342023	0.100726	ENSMUSG00000022490	Ppp1r1a	protein_coding
17196	30949.4	0.00159154	0.000563666	8.55436	0.00344695	0.100754	ENSMUSG00000041607	Mbp	protein_coding
234267	11378.2	-0.00133645	0.000440168	8.55372	0.00344817	0.100754	ENSMUSG00000031517	Gpm6a	protein_coding
75209	475.189	0.00204466	0.000757206	8.557	0.00344197	0.100754	ENSMUSG00000051111	Sv2c	protein_coding
16554	222.274	0.00123307	0.000435978	8.5368	0.00348036	0.100988	ENSMUSG00000060012	Kif13b	protein_coding
241159	97.1193	0.00129366	0.000449218	8.53373	0.00348625	0.100988	ENSMUSG00000034000	Neu4	protein_coding
263406	225.673	0.00132203	0.000460094	8.5391	0.00347597	0.100988	ENSMUSG00000052609	Plekhg3	protein_coding
72393	3911.65	0.000765993	0.000264919	8.53411	0.00348552	0.100988	ENSMUSG00000023011	Faim2	protein_coding
18053	40.4488	0.00259265	0.000908124	8.51045	0.00353112	0.101849	ENSMUSG00000000120	Ngfr	protein_coding
233335	458.194	0.00110986	0.000378115	8.51206	0.00352801	0.101849	ENSMUSG00000030554	Synm	protein_coding
100041579	42.4455	-0.00194126	0.000647902	8.47479	0.00360102	0.102981	ENSMUSG00000078747	Gm20878	protein_coding
100862247	42.4455	-0.00194126	0.000647902	8.47479	0.00360102	0.102981	ENSMUSG00000095234	Gm21586	protein_coding
225872	181.25	-0.00344269	0.00110375	8.47993	0.00359086	0.102981	ENSMUSG00000045903	Npas4	protein_coding
56222	64.5567	-0.00205014	0.000685811	8.47991	0.0035909	0.102981	ENSMUSG00000070803	Cited4	protein_coding
60345	212.122	0.00153207	0.000544954	8.46646	0.00361755	0.103235	ENSMUSG00000001520	Nrip2	protein_coding
217143	30.0454	0.00206226	0.00073463	8.45477	0.00364088	0.103461	ENSMUSG00000070337	Gpr179	protein_coding
52187	1237.42	-0.00135848	0.000448435	8.45719	0.00363603	0.103461	ENSMUSG00000028278	Rragd	protein_coding
75454	138.321	-0.000930833	0.00032391	8.45087	0.00364869	0.103464	ENSMUSG00000036504	Phpt1	protein_coding
56612	96.7811	-0.0011268	0.000384682	8.43832	0.00367395	0.103961	ENSMUSG00000001289	Pfdn5	protein_coding
117160	660.281	0.00116506	0.000415032	8.4168	0.00371769	0.104539	ENSMUSG00000034714	Ttyh2	protein_coding
170439	678.546	0.000824449	0.000287626	8.42366	0.0037037	0.104539	ENSMUSG00000041220	Elovl6	protein_coding
20005	275.249	-0.000976801	0.000336867	8.41966	0.00371186	0.104539	ENSMUSG00000047215	Rpl9	protein_coding
245440	43.5942	0.00198527	0.000695668	8.4079	0.00373595	0.104833	ENSMUSG00000118608	Gm4988	transcribed_unprocessed_pseudogene
67896	53.5676	-0.001708	0.000581914	8.39482	0.00376293	0.10537	ENSMUSG00000022665	Ccdc80	protein_coding
110524	392.083	0.000943344	0.000335398	8.38464	0.00378406	0.105522	ENSMUSG00000004815	Dgkq	protein_coding
80838	71.5047	-0.00122469	0.000416229	8.38658	0.00378001	0.105522	ENSMUSG00000049539	H1f1	protein_coding
14766	425.654	0.00125304	0.00043987	8.35374	0.00384894	0.107109	ENSMUSG00000031785	Adgrg1	protein_coding
16511	376.381	0.00139338	0.000501874	8.33951	0.00387921	0.107728	ENSMUSG00000038319	Kcnh2	protein_coding
105653	3339.5	-0.00165835	0.000547572	8.32341	0.00391374	0.107958	ENSMUSG00000003469	Phyhip	protein_coding
20055	497.147	-0.000953249	0.000327068	8.32583	0.00390853	0.107958	ENSMUSG00000037563	Rps16	protein_coding
69642	56.1125	-0.00332348	0.00106163	8.32069	0.0039196	0.107958	ENSMUSG00000032355	Mlip	protein_coding
73341	125.782	0.00125213	0.000448651	8.32411	0.00391223	0.107958	ENSMUSG00000031133	Arhgef6	protein_coding
78514	57.9207	-0.00258648	0.000850146	8.31276	0.00393674	0.108208	ENSMUSG00000037148	Arhgap10	protein_coding
23943	136.806	0.00193697	0.000724387	8.29699	0.00397108	0.108707	ENSMUSG00000025366	Esyt1	protein_coding
243362	205.324	0.00112902	0.000387091	8.29748	0.00397002	0.108707	ENSMUSG00000016128	Stard13	protein_coding
18117	604.331	0.000567485	0.000196914	8.27239	0.00402524	0.109966	ENSMUSG00000031819	Emc8	protein_coding
11861	399.121	-0.00127674	0.000435374	8.23497	0.00410908	0.112029	ENSMUSG00000047446	Arl4a	protein_coding
74998	735.702	-0.00104632	0.000352886	8.22741	0.00412623	0.112268	ENSMUSG00000040022	Rab11fip2	protein_coding
70599	565.474	0.00071207	0.000249364	8.2208	0.00414128	0.11245	ENSMUSG00000027007	Itprid2	protein_coding
14461	42.3348	0.00230747	0.000868626	8.20236	0.00418359	0.112915	ENSMUSG00000015053	Gata2	protein_coding
319832	2005.68	0.00127299	0.00045582	8.20557	0.00417619	0.112915	ENSMUSG00000048022	Tmem229a	protein_coding
71330	403.362	0.00112313	0.000402838	8.20461	0.0041784	0.112915	ENSMUSG00000035469	Rcbtb1	protein_coding
110312	40.9061	0.0101283	0.00330597	8.18502	0.00422378	0.113472	ENSMUSG00000035383	Pmch	protein_coding
54447	151.929	0.00185865	0.000697216	8.18253	0.00422957	0.113472	ENSMUSG00000024887	Asah2	protein_coding
76602	39.4337	0.00233712	0.000901191	8.1831	0.00422824	0.113472	ENSMUSG00000097515	1700040D17Rik	lncRNA
80981	320.644	0.00123425	0.00042739	8.17859	0.00423877	0.113493	ENSMUSG00000034936	Arl4d	protein_coding
14272	275.064	0.00105546	0.000380205	8.16005	0.00428232	0.113752	ENSMUSG00000015994	Fnta	protein_coding
20024	1508.64	-0.000881363	0.00030041	8.16583	0.00426869	0.113752	ENSMUSG00000022205	Sub1	protein_coding
20475	31.336	-0.00150354	0.000524882	8.16184	0.00427809	0.113752	ENSMUSG00000040841	Six5	protein_coding
67111	133.454	-0.00095514	0.000330303	8.17025	0.00425829	0.113752	ENSMUSG00000029413	Naaa	protein_coding
72931	37.8215	-0.00136562	0.000481488	8.13597	0.00433957	0.115046	ENSMUSG00000044627	Swi5	protein_coding
66184	174.7	0.00121641	0.000438679	8.12792	0.00435887	0.115103	ENSMUSG00000063171	Rps4l	transcribed_processed_pseudogene
20090	222.561	-0.00125951	0.000441659	8.12398	0.00436835	0.115127	ENSMUSG00000034892	Rps29	protein_coding
67026	125.371	0.000822493	0.000288844	8.12042	0.00437694	0.115128	ENSMUSG00000026279	Thap4	protein_coding
14257	25.9908	0.00189491	0.000670042	8.11275	0.00439551	0.115183	ENSMUSG00000020357	Flt4	protein_coding
71934	37.1652	0.0020001	0.000746673	8.11247	0.00439618	0.115183	ENSMUSG00000027555	Car13	protein_coding
666060	149.826	0.00152677	0.000537038	8.10685	0.00440983	0.115316	ENSMUSG00000035615	Frmpd1	protein_coding
18700	96.836	0.00112678	0.000398935	8.09971	0.00442724	0.115323	ENSMUSG00000031381	Piga	protein_coding
53376	699.635	-0.000991277	0.000342188	8.10177	0.00442219	0.115323	ENSMUSG00000032010	Usp2	protein_coding
66279	36.1508	-0.00158409	0.000552287	8.08677	0.00445896	0.115924	ENSMUSG00000032121	Tmem218	protein_coding
108737	577.942	0.000843369	0.000303594	8.06987	0.00450073	0.116785	ENSMUSG00000036737	Oxsr1	protein_coding
67800	192.606	-0.00200015	0.000647588	8.06556	0.00451146	0.116837	ENSMUSG00000030747	Dgat2	protein_coding
118446	724.712	0.00120652	0.000434613	8.05025	0.00454973	0.11756	ENSMUSG00000056966	Gjc3	protein_coding
18679	179.475	0.00104375	0.000379894	8.04394	0.00456561	0.11756	ENSMUSG00000034055	Phka1	protein_coding
74008	233.542	0.00140371	0.000514122	8.0449	0.00456319	0.11756	ENSMUSG00000020604	Arsg	protein_coding
20364	1049.34	-0.00111737	0.000380173	8.02501	0.00461358	0.118568	ENSMUSG00000041571	Selenow	protein_coding
21429	621.769	-0.000675483	0.000236967	8.0151	0.0046389	0.118991	ENSMUSG00000020923	Ubtf	protein_coding
13358	335.871	0.000946167	0.000341	8.00599	0.00466228	0.119265	ENSMUSG00000003528	Slc25a1	protein_coding
23792	1874.74	0.000836418	0.000304527	7.99778	0.00468348	0.119265	ENSMUSG00000025964	Adam23	protein_coding
66520	195.782	-0.000967746	0.00033791	8.00137	0.00467421	0.119265	ENSMUSG00000052419	2610001J05Rik	protein_coding
71667	382.028	0.000541055	0.000191688	7.99716	0.00468507	0.119265	ENSMUSG00000053094	Tmem248	protein_coding
100862349	72.237	0.00235015	0.000834593	7.98791	0.00470907	0.119424	ENSMUSG00000104824	Gm21663	protein_coding
229782	194.491	0.000772325	0.000273889	7.98877	0.00470685	0.119424	ENSMUSG00000027957	Slc35a3	protein_coding
12988	101.638	0.0012655	0.000468354	7.9749	0.00474305	0.11947	ENSMUSG00000032312	Csk	protein_coding
14734	21.1368	0.00215427	0.00075742	7.98049	0.00472841	0.11947	ENSMUSG00000055653	Gpc3	protein_coding
18131	162.377	0.00121032	0.000442447	7.96346	0.0047731	0.11947	ENSMUSG00000038146	Notch3	protein_coding
18584	62.0277	0.00144712	0.000503303	7.9786	0.00473334	0.11947	ENSMUSG00000025584	Pde8a	protein_coding
19842	557.674	-0.00191275	0.000644547	7.96855	0.0047597	0.11947	ENSMUSG00000119476	Rnu1a1	snRNA
245607	1708.34	0.001234	0.000450139	7.97017	0.00475544	0.11947	ENSMUSG00000072966	Gprasp2	protein_coding
67484	94.6589	-0.00168947	0.000563824	7.96606	0.00476627	0.11947	ENSMUSG00000036611	Eepd1	protein_coding
11459	44.0236	-0.00233069	0.000756238	7.95193	0.00480361	0.119616	ENSMUSG00000031972	Acta1	protein_coding
268567	654.011	0.00117086	0.000433234	7.95432	0.00479727	0.119616	ENSMUSG00000046157	Tmem229b	protein_coding
72446	192.612	0.00151063	0.000562076	7.95117	0.00480563	0.119616	ENSMUSG00000032841	Prr5l	protein_coding
107239	132.273	0.00117347	0.000435291	7.93736	0.00484245	0.119874	ENSMUSG00000075289	Carns1	protein_coding
14190	57.0393	0.00200482	0.000749373	7.93724	0.00484276	0.119874	ENSMUSG00000039899	Fgl2	protein_coding
14783	648.983	0.00128781	0.00046837	7.94368	0.00482557	0.119874	ENSMUSG00000020176	Grb10	protein_coding
13800	887.62	0.000934722	0.000336495	7.89046	0.00496963	0.122439	ENSMUSG00000022995	Enah	protein_coding
225583	483.209	0.00133457	0.000482331	7.89558	0.00495559	0.122439	ENSMUSG00000050875	Minar2	protein_coding
26372	235.614	0.000668942	0.000239	7.88897	0.00497373	0.122439	ENSMUSG00000029016	Clcn6	protein_coding
54354	256.385	0.00102708	0.00037781	7.87407	0.00501486	0.123001	ENSMUSG00000026430	Rassf5	protein_coding
67020	24.1035	-0.00172476	0.000622754	7.87514	0.00501189	0.123001	ENSMUSG00000045377	Tmem88	protein_coding
108645	479.537	-0.000984754	0.000344745	7.86463	0.00504113	0.12342	ENSMUSG00000042032	Mat2b	protein_coding
13712	410.927	-0.00124162	0.0004238	7.8598	0.00505461	0.123525	ENSMUSG00000009406	Elk1	protein_coding
242443	395.394	0.00141855	0.000519576	7.84994	0.00508223	0.123975	ENSMUSG00000039579	Grin3a	protein_coding
23829	88.1901	0.00147476	0.000551735	7.84553	0.00509466	0.124053	ENSMUSG00000045532	C1ql1	protein_coding
16573	2564.29	0.000889491	0.000323148	7.83439	0.00512614	0.124421	ENSMUSG00000006740	Kif5b	protein_coding
26441	200.014	-0.000993465	0.000358168	7.83364	0.00512826	0.124421	ENSMUSG00000032301	Psma4	protein_coding
107371	87.1886	-0.00116308	0.000411755	7.82739	0.00514605	0.124627	ENSMUSG00000053799	Exoc6	protein_coding
319168	66.9265	-0.00210642	0.000702849	7.80973	0.00519655	0.125398	ENSMUSG00000069302	H2ac12	protein_coding
29820	405.853	-0.00105297	0.000365799	7.80047	0.00522326	0.125658	ENSMUSG00000060548	Tnfrsf19	protein_coding
67603	632.284	-0.00212577	0.000698001	7.79518	0.00523857	0.125735	ENSMUSG00000019960	Dusp6	protein_coding
16180	457.597	0.0012495	0.000447091	7.79094	0.00525089	0.125806	ENSMUSG00000022514	Il1rap	protein_coding
107999	66.6342	-0.000913576	0.000328809	7.77559	0.0052957	0.12621	ENSMUSG00000033434	Gtpbp6	protein_coding
19247	1758.31	0.000639094	0.000228994	7.77551	0.00529592	0.12621	ENSMUSG00000043733	Ptpn11	protein_coding
223433	82.1501	-0.00159902	0.000549059	7.77967	0.00528375	0.12621	ENSMUSG00000056069	Otulinl	protein_coding
102693	1156.94	0.00106692	0.00039083	7.76193	0.00533589	0.126368	ENSMUSG00000048537	Phldb1	protein_coding
17281	379.704	0.000892783	0.000324841	7.76038	0.00534047	0.126368	ENSMUSG00000025241	Fyco1	protein_coding
18220	366.761	0.000620633	0.000224914	7.75414	0.00535894	0.126368	ENSMUSG00000030824	Nucb1	protein_coding
18557	186.681	0.00119416	0.000435862	7.76269	0.00533364	0.126368	ENSMUSG00000026437	Cdk18	protein_coding
18826	81.986	0.00112387	0.00041273	7.76287	0.00533313	0.126368	ENSMUSG00000021998	Lcp1	protein_coding
13406	47.4436	0.00166092	0.000617436	7.73522	0.00541538	0.127475	ENSMUSG00000029307	Dmp1	protein_coding
52004	102.712	-0.000912667	0.000328412	7.72038	0.00546008	0.127855	ENSMUSG00000024856	Cdk2ap2	protein_coding
74166	638.546	-0.000934009	0.000325113	7.72375	0.0054499	0.127855	ENSMUSG00000031791	Tmem38a	protein_coding
77889	721.042	0.00123174	0.000457581	7.72173	0.005456	0.127855	ENSMUSG00000024063	Lbh	protein_coding
14894	96.9452	-0.000971952	0.000345162	7.71058	0.00548982	0.127883	ENSMUSG00000031796	Cfap20	protein_coding
223775	699.15	0.000643044	0.000231863	7.71113	0.00548812	0.127883	ENSMUSG00000035828	Pim3	protein_coding
26458	39.3144	0.0016855	0.000623357	7.71421	0.00547879	0.127883	ENSMUSG00000027359	Slc27a2	protein_coding
320332	214.066	-0.00131696	0.000456979	7.70037	0.00552094	0.128164	ENSMUSG00000096010	H4f16	protein_coding
67178	265.547	0.0019223	0.000694695	7.70143	0.0055177	0.128164	ENSMUSG00000009076	Zmat5	protein_coding
107449	358.604	0.000921977	0.000347694	7.69684	0.00553176	0.128194	ENSMUSG00000020099	Unc5b	protein_coding
14387	1244.27	0.000940387	0.000341783	7.69252	0.00554501	0.12828	ENSMUSG00000025579	Gaa	protein_coding
218865	105.283	0.00148057	0.000530484	7.68791	0.00555919	0.128387	ENSMUSG00000015970	Chdh	protein_coding
226180	1393.52	0.00117761	0.000438012	7.68216	0.00557695	0.128576	ENSMUSG00000034336	Ina	protein_coding
11308	818.871	-0.000759336	0.000266774	7.67822	0.00558912	0.128636	ENSMUSG00000058835	Abi1	protein_coding
77877	324.964	-0.000801641	0.000285485	7.67306	0.00560514	0.128784	ENSMUSG00000022195	6030458C11Rik	protein_coding
231452	180.951	0.000582632	0.000211616	7.66505	0.00563007	0.129136	ENSMUSG00000029415	Sdad1	protein_coding
56527	826.309	0.000828138	0.000305368	7.66146	0.00564127	0.129173	ENSMUSG00000053693	Mast1	protein_coding
101867	131.043	0.000811516	0.000292347	7.65668	0.00565626	0.129238	ENSMUSG00000030888	Rrp8	protein_coding
67216	291.642	0.000555946	0.00020281	7.65442	0.00566334	0.129238	ENSMUSG00000020646	Mboat2	protein_coding
20249	2779.25	0.00114603	0.000421156	7.64666	0.00568774	0.129574	ENSMUSG00000037071	Scd1	protein_coding
209540	21.1902	0.00190833	0.000697741	7.63144	0.00573594	0.130231	ENSMUSG00000085584	Rtl9	protein_coding
67025	105.586	-0.00109522	0.00039922	7.63206	0.00573398	0.130231	ENSMUSG00000059291	Rpl11	protein_coding
319156	640.782	-0.00102257	0.000362639	7.60423	0.00582316	0.131988	ENSMUSG00000061482	H4c4	protein_coding
26568	40.5583	0.00134126	0.000493374	7.60018	0.00583624	0.132062	ENSMUSG00000027932	Slc27a3	protein_coding
22601	217.147	-0.0010099	0.000360891	7.57953	0.0059035	0.13336	ENSMUSG00000053110	Yap1	protein_coding
18546	401.636	-0.00189286	0.000682693	7.57195	0.00592836	0.133696	ENSMUSG00000090223	Pcp4	protein_coding
21745	58.8258	0.00105189	0.000384514	7.56275	0.00595868	0.134155	ENSMUSG00000006281	Tep1	protein_coding
20980	796.787	0.00207349	0.000825124	7.5451	0.00601735	0.134799	ENSMUSG00000026452	Syt2	protein_coding
406218	960.996	0.000968435	0.000360139	7.55097	0.00599776	0.134799	ENSMUSG00000058441	Panx2	protein_coding
63955	236.806	0.00108112	0.000402091	7.54718	0.0060104	0.134799	ENSMUSG00000040957	Cables1	protein_coding
170743	59.3478	0.00145088	0.000518999	7.53318	0.00605728	0.135467	ENSMUSG00000044583	Tlr7	protein_coding
230603	31.5069	0.00155136	0.000584232	7.52597	0.00608158	0.135636	ENSMUSG00000028555	Ttc39a	protein_coding
243621	1768.33	0.000910414	0.000332978	7.52496	0.006085	0.135636	ENSMUSG00000040797	Iqsec3	protein_coding
12696	413.601	-0.000654922	0.000237234	7.50801	0.00614251	0.135986	ENSMUSG00000045193	Cirbp	protein_coding
13730	20.9038	0.00196513	0.000741327	7.51117	0.00613175	0.135986	ENSMUSG00000030208	Emp1	protein_coding
229900	48.8223	-0.0011941	0.000440134	7.50641	0.00614798	0.135986	ENSMUSG00000040253	Gbp7	protein_coding
381113	78.711	-0.00199729	0.000693221	7.51259	0.00612692	0.135986	ENSMUSG00000033966	Cdkl4	protein_coding
68606	754.761	0.000615843	0.000225743	7.50543	0.00615131	0.135986	ENSMUSG00000026181	Ppm1f	protein_coding
20525	466.551	0.000941167	0.000345044	7.48762	0.00621248	0.137113	ENSMUSG00000028645	Slc2a1	protein_coding
18040	345.996	0.00181998	0.000712567	7.4833	0.00622738	0.137217	ENSMUSG00000022054	Nefm	protein_coding
245578	377.666	0.00103198	0.000386941	7.46671	0.00628504	0.138035	ENSMUSG00000034755	Pcdh11x	protein_coding
100561	170.634	0.000693572	0.000258805	7.45845	0.00631393	0.138085	ENSMUSG00000029416	Slc15a4	protein_coding
268859	2370.16	-0.00105875	0.000375969	7.45433	0.00632841	0.138085	ENSMUSG00000008658	Rbfox1	protein_coding
330554	98.4733	0.00100873	0.000371445	7.45712	0.0063186	0.138085	ENSMUSG00000033458	Fan1	protein_coding
68744	429.779	0.000573584	0.00021203	7.45966	0.00630969	0.138085	ENSMUSG00000046897	Zfp740	protein_coding
230657	98.9208	0.00106423	0.000391051	7.4419	0.00637227	0.138592	ENSMUSG00000055900	Tmem69	protein_coding
72792	106.208	-0.00160987	0.000557454	7.44317	0.00636775	0.138592	ENSMUSG00000026227	2810459M11Rik	protein_coding
109674	510.988	0.000581468	0.000214662	7.42658	0.00642674	0.13915	ENSMUSG00000027889	Ampd2	protein_coding
15566	132.145	0.00201666	0.000749521	7.42595	0.00642899	0.13915	ENSMUSG00000024798	Htr7	protein_coding
230648	786.438	0.000889589	0.00033416	7.42878	0.00641889	0.13915	ENSMUSG00000034210	Efcab14	protein_coding
104086	96.1788	0.00178648	0.000698313	7.41485	0.00646877	0.139786	ENSMUSG00000026170	Cyp27a1	protein_coding
76687	816.046	-0.00100851	0.000361242	7.40419	0.00650722	0.140391	ENSMUSG00000054408	Spcs3	protein_coding
104009	109.928	0.000920675	0.000338938	7.38687	0.00657016	0.14062	ENSMUSG00000033684	Qsox1	protein_coding
109672	180.714	-0.000951725	0.000351475	7.38795	0.00656624	0.14062	ENSMUSG00000024646	Cyb5a	protein_coding
66656	420.155	0.000556485	0.000206193	7.38746	0.00656803	0.14062	ENSMUSG00000055762	Eef1d	protein_coding
76895	835.707	0.000543134	0.000201161	7.3927	0.00654892	0.14062	ENSMUSG00000037933	Bicd2	protein_coding
97122	461.061	-0.00144135	0.00051629	7.39101	0.00655506	0.14062	ENSMUSG00000091405	H4c14	protein_coding
387208	35.4484	-0.00249443	0.000870278	7.37995	0.00659548	0.140938	ENSMUSG00000065590	Mir212	miRNA
105440	220.763	0.00204101	0.000802415	7.36583	0.00664748	0.141665	ENSMUSG00000034327	Kctd9	protein_coding
114874	481.11	0.000546178	0.000202359	7.35931	0.00667166	0.141665	ENSMUSG00000037697	Ddhd1	protein_coding
11906	792.811	0.00214269	0.000802576	7.35997	0.00666918	0.141665	ENSMUSG00000038872	Zfhx3	protein_coding
228432	160.654	-0.00208784	0.000736819	7.3546	0.00668914	0.141718	ENSMUSG00000074968	Ano3	protein_coding
238317	399.918	0.00074214	0.000273022	7.35012	0.00670581	0.141718	ENSMUSG00000042507	Mideas	protein_coding
170571	197.7	0.000723549	0.000268525	7.33844	0.00674955	0.142419	ENSMUSG00000031772	Cntnap4	protein_coding
20617	390.219	-0.00162972	0.000573046	7.31266	0.00684705	0.144178	ENSMUSG00000025889	Snca	protein_coding
245631	94.8364	0.00119584	0.000446523	7.31074	0.00685437	0.144178	ENSMUSG00000042515	Pwwp3b	protein_coding
18155	43.2635	0.00197733	0.000730601	7.30328	0.00688288	0.144551	ENSMUSG00000045731	Pnoc	protein_coding
232821	172.234	-0.000972653	0.000348224	7.29387	0.00691902	0.144858	ENSMUSG00000035228	Ccdc106	protein_coding
79554	238.522	0.000868024	0.000327037	7.28559	0.00695097	0.1453	ENSMUSG00000029073	Cptp	protein_coding
217378	1662.11	0.000608766	0.0002281	7.278	0.00698041	0.145689	ENSMUSG00000020657	Dnajc27	protein_coding
12006	239.891	-0.00125616	0.000447113	7.27462	0.00699359	0.145738	ENSMUSG00000000142	Axin2	protein_coding
103967	2292.26	0.00089681	0.00033973	7.26127	0.00704576	0.145746	ENSMUSG00000040265	Dnm3	protein_coding
12509	73.6643	0.00208809	0.000809455	7.26065	0.0070482	0.145746	ENSMUSG00000032679	Cd59a	protein_coding
224613	1461.33	0.00065322	0.000246223	7.2674	0.00702175	0.145746	ENSMUSG00000040097	Flywch1	protein_coding
246048	23.238	0.00291695	0.00108516	7.26345	0.00703719	0.145746	ENSMUSG00000022860	Chodl	protein_coding
27762	72.6731	0.00270607	0.00110148	7.255	0.00707039	0.14598	ENSMUSG00000007030	Vwa7	protein_coding
574403	117.601	0.00201815	0.0007747	7.23656	0.00714336	0.147261	ENSMUSG00000069911	Insyn2b	protein_coding
71409	484.848	0.000556266	0.000208452	7.23259	0.00715919	0.147361	ENSMUSG00000036053	Fmnl2	protein_coding
100862388	60.424	0.00239085	0.000882777	7.21953	0.00721147	0.147984	ENSMUSG00000096045	Gm21698	protein_coding
20474	47.1091	0.00160023	0.00061268	7.22201	0.00720149	0.147984	ENSMUSG00000034460	Six4	protein_coding
18491	40.0717	0.0017879	0.000699278	7.21286	0.00723833	0.148069	ENSMUSG00000028370	Pappa	protein_coding
215114	565.328	0.000705338	0.000264309	7.20993	0.00725012	0.148069	ENSMUSG00000039959	Hip1	protein_coding
22134	3048.22	0.000698773	0.000265519	7.2129	0.00723813	0.148069	ENSMUSG00000056429	Tgoln1	protein_coding
22754	47.3116	0.00175868	0.00063877	7.20757	0.00725967	0.148069	ENSMUSG00000031374	Zfp92	protein_coding
80892	663.705	0.00169954	0.000650293	7.2021	0.00728183	0.148296	ENSMUSG00000025255	Zfhx4	protein_coding
218440	429.588	0.00150491	0.000596239	7.19826	0.00729744	0.148389	ENSMUSG00000045034	Ankrd34b	protein_coding
71240	156.323	0.000976006	0.00036882	7.19325	0.00731783	0.148579	ENSMUSG00000038534	Osbpl7	protein_coding
212390	90.6439	0.00120751	0.000452725	7.18429	0.00735448	0.149097	ENSMUSG00000040387	Klhl32	protein_coding
77767	1278.22	0.00158885	0.000624994	7.17876	0.00737716	0.149332	ENSMUSG00000026830	Ermn	protein_coding
13078	77.1301	0.00189339	0.000725947	7.1759	0.00738894	0.149345	ENSMUSG00000024087	Cyp1b1	protein_coding
241274	55.6011	0.00153084	0.000568625	7.1678	0.00742236	0.149596	ENSMUSG00000036833	Pnpla7	protein_coding
71592	1031.84	0.000578182	0.00021901	7.16751	0.00742358	0.149596	ENSMUSG00000040596	Pogk	protein_coding
11652	495.747	-0.00110576	0.000396986	7.15689	0.00746766	0.149908	ENSMUSG00000004056	Akt2	protein_coding
230088	330.476	0.000696429	0.00026148	7.16024	0.00745372	0.149908	ENSMUSG00000036002	Fam214b	protein_coding
240753	1070.18	0.000883456	0.00033871	7.15572	0.00747253	0.149908	ENSMUSG00000041757	Plekha6	protein_coding
101314	865.347	-0.000828752	0.000304153	7.14612	0.00751265	0.150264	ENSMUSG00000033940	Brk1	protein_coding
15387	901.926	-0.000453022	0.000169468	7.12777	0.00758992	0.151584	ENSMUSG00000021546	Hnrnpk	protein_coding
100306944	46.883	-0.00169465	0.00062692	7.09363	0.00773586	0.151976	ENSMUSG00000064387	Snora73a	snoRNA
12767	24.4606	-0.0022223	0.000809996	7.0933	0.00773725	0.151976	ENSMUSG00000045382	Cxcr4	protein_coding
14397	915.531	-0.0023781	0.000804331	7.10039	0.00770671	0.151976	ENSMUSG00000029211	Gabra4	protein_coding
19981	103.524	-0.00112673	0.000419614	7.09604	0.00772545	0.151976	ENSMUSG00000046330	Rpl37a	protein_coding
243277	26.1806	-0.00283709	0.000980849	7.09037	0.00774991	0.151976	ENSMUSG00000044017	Adgrd1	protein_coding
27276	3673.89	0.00126931	0.000491055	7.0869	0.00776494	0.151976	ENSMUSG00000030701	Plekhb1	protein_coding
328035	50.1469	0.00112353	0.000434457	7.08623	0.00776785	0.151976	ENSMUSG00000044788	Fads6	protein_coding
56228	1238.8	0.000723916	0.000276481	7.09011	0.00775104	0.151976	ENSMUSG00000028277	Ube2j1	protein_coding
67338	203.08	0.00114123	0.000439518	7.11038	0.00766389	0.151976	ENSMUSG00000020696	Rffl	protein_coding
69202	2943.83	-0.000946956	0.000345898	7.09088	0.00774773	0.151976	ENSMUSG00000030122	Ptms	protein_coding
72572	94.9536	-0.000840904	0.000314078	7.08936	0.00775428	0.151976	ENSMUSG00000051934	Spats2	protein_coding
99526	279.133	0.00103658	0.00039994	7.10067	0.00770553	0.151976	ENSMUSG00000039701	Usp53	protein_coding
208795	136.843	0.00136827	0.000534376	7.07638	0.00781068	0.152395	ENSMUSG00000026519	Tmem63a	protein_coding
73598	25.2027	-0.0023503	0.000847352	7.07608	0.00781195	0.152395	ENSMUSG00000044320	1700001O22Rik	protein_coding
252966	260.41	0.000999745	0.000392338	7.07194	0.00783004	0.152527	ENSMUSG00000038990	Cables2	protein_coding
109270	54.7207	0.00155259	0.00057383	7.05635	0.00789848	0.152534	ENSMUSG00000036106	Prr5	protein_coding
14778	137.959	0.00218113	0.000863247	7.05756	0.00789313	0.152534	ENSMUSG00000018339	Gpx3	protein_coding
15114	1587.86	0.00142923	0.000552267	7.05856	0.00788875	0.152534	ENSMUSG00000006930	Hap1	protein_coding
226438	33.4767	-0.00366743	0.00134524	7.05814	0.00789058	0.152534	ENSMUSG00000051985	Igfn1	protein_coding
72290	420.911	0.000920283	0.000353806	7.06429	0.00786354	0.152534	ENSMUSG00000044847	Lsm11	protein_coding
94353	228.176	-0.000899033	0.000331724	7.05913	0.00788622	0.152534	ENSMUSG00000066456	Hmgn3	protein_coding
13026	553.335	0.00066742	0.000255921	7.03789	0.00798031	0.152617	ENSMUSG00000005615	Pcyt1a	protein_coding
18571	553.671	0.000607237	0.000230898	7.03745	0.00798225	0.152617	ENSMUSG00000032504	Pdcd6ip	protein_coding
214579	1004.9	0.000626528	0.000238438	7.04176	0.0079631	0.152617	ENSMUSG00000035936	Aldh5a1	protein_coding
319166	84.6323	-0.00181042	0.000636315	7.04676	0.00794088	0.152617	ENSMUSG00000069272	H2ac8	protein_coding
71228	258.728	0.00101687	0.000384949	7.04394	0.0079534	0.152617	ENSMUSG00000021782	Dlg5	protein_coding
76179	1847.72	0.000713833	0.000272123	7.03768	0.00798125	0.152617	ENSMUSG00000063317	Usp31	protein_coding
77318	52.8752	0.00219338	0.000885297	7.0437	0.00795445	0.152617	ENSMUSG00000049985	Ankrd55	protein_coding
232430	450.233	0.000845415	0.000326856	7.02155	0.00805345	0.153759	ENSMUSG00000032652	Crebl2	protein_coding
327768	31.8336	0.00232283	0.000908978	7.01661	0.0080757	0.153965	ENSMUSG00000111994	A330049N07Rik	lncRNA
68859	132.744	0.00112413	0.000419907	7.01372	0.00808873	0.153995	ENSMUSG00000078350	Smim1	protein_coding
117198	1196.14	-0.000823037	0.000308977	7.01104	0.00810086	0.154008	ENSMUSG00000023150	Ivns1abp	protein_coding
67803	423.706	-0.00142757	0.00051491	7.00691	0.00811957	0.154146	ENSMUSG00000040699	Limd2	protein_coding
14221	588.208	-0.00119207	0.000439046	6.99487	0.00817434	0.154294	ENSMUSG00000075012	Fjx1	protein_coding
260423	342.782	-0.00103089	0.000379799	6.99009	0.00819624	0.154294	ENSMUSG00000100210	H3c7	protein_coding
269642	4882.06	0.000856439	0.00033075	6.99355	0.00818038	0.154294	ENSMUSG00000048142	Nat8l	protein_coding
279561	777.474	0.000645054	0.000247156	7.00049	0.00814875	0.154294	ENSMUSG00000041245	Wnk3	protein_coding
73296	419.582	0.000882234	0.000339733	6.99904	0.00815533	0.154294	ENSMUSG00000021589	Rhobtb3	protein_coding
243339	1484.59	0.00135816	0.000521346	6.98701	0.00821032	0.154343	ENSMUSG00000043388	Tmem130	protein_coding
329910	401.06	0.000840123	0.000320771	6.98122	0.00823693	0.154627	ENSMUSG00000034853	Acot11	protein_coding
102657	63.6656	-0.00144573	0.000530843	6.97616	0.00826027	0.154848	ENSMUSG00000035914	Cd276	protein_coding
232174	181.809	0.00179485	0.000721495	6.97132	0.00828266	0.155052	ENSMUSG00000063415	Cyp26b1	protein_coding
12038	145.535	0.000939347	0.000361762	6.95449	0.00836093	0.155751	ENSMUSG00000027792	Bche	protein_coding
17355	335.839	0.000920247	0.000347786	6.95283	0.00836866	0.155751	ENSMUSG00000029313	Aff1	protein_coding
19055	1825.42	-0.00172334	0.000614391	6.9365	0.00844542	0.155751	ENSMUSG00000028161	Ppp3ca	protein_coding
19337	91.518	-0.00104689	0.000389953	6.94122	0.00842315	0.155751	ENSMUSG00000031104	Rab33a	protein_coding
24012	247.891	-0.000860008	0.000325544	6.93606	0.00844748	0.155751	ENSMUSG00000026527	Rgs7	protein_coding
269275	491.361	-0.00181541	0.00065907	6.94368	0.0084116	0.155751	ENSMUSG00000026834	Acvr1c	protein_coding
56405	393.03	-0.00244633	0.000823033	6.94457	0.00840742	0.155751	ENSMUSG00000018648	Dusp14	protein_coding
67298	5353.48	0.000636901	0.000246328	6.94679	0.00839698	0.155751	ENSMUSG00000043384	Gprasp1	protein_coding
72640	49.0822	-0.0014554	0.000540622	6.94345	0.00841268	0.155751	ENSMUSG00000074480	Mex3a	protein_coding
76960	930.016	0.00161287	0.000633952	6.9375	0.00844069	0.155751	ENSMUSG00000013523	Bcas1	protein_coding
20320	2721.98	-0.000648769	0.000241566	6.92377	0.00850573	0.156396	ENSMUSG00000032336	Nptn	protein_coding
22152	3237.82	0.00107856	0.000415672	6.9258	0.00849609	0.156396	ENSMUSG00000062380	Tubb3	protein_coding
20848	327.255	0.000519533	0.000198356	6.92118	0.00851805	0.156409	ENSMUSG00000004040	Stat3	protein_coding
100101919	55.0849	-0.00169445	0.000606613	6.91492	0.00854796	0.156744	ENSMUSG00000101337	Dnah7c	protein_coding
14325	713.359	-0.000651395	0.000247083	6.90637	0.00858893	0.15728	ENSMUSG00000050708	Ftl1	protein_coding
20563	288.294	0.000990364	0.000378863	6.903	0.00860514	0.157363	ENSMUSG00000031558	Slit2	protein_coding
70747	1740.42	0.0012763	0.000493847	6.89851	0.00862676	0.157544	ENSMUSG00000027858	Tspan2	protein_coding
15205	74.3057	-0.00128692	0.000477132	6.86922	0.0087693	0.159639	ENSMUSG00000022528	Hes1	protein_coding
20750	307.061	0.00389439	0.0016183	6.87062	0.00876245	0.159639	ENSMUSG00000029304	Spp1	protein_coding
213556	96.9458	0.000950023	0.000358016	6.86661	0.00878212	0.159639	ENSMUSG00000040852	Plekhh2	protein_coding
23945	1382.94	-0.00167443	0.000581055	6.8613	0.00880826	0.159639	ENSMUSG00000033174	Mgll	protein_coding
72141	129.495	0.000912079	0.000351799	6.86039	0.00881275	0.159639	ENSMUSG00000025236	Adpgk	protein_coding
83453	97.2713	-0.0026634	0.000950619	6.86086	0.0088104	0.159639	ENSMUSG00000031283	Chrdl1	protein_coding
269037	933.664	0.00098208	0.000381058	6.85317	0.00884839	0.160069	ENSMUSG00000052928	Ctif	protein_coding
104215	534.756	0.00110111	0.000437365	6.85071	0.00886061	0.160075	ENSMUSG00000024143	Rhoq	protein_coding
13823	1364.29	0.00108257	0.000428697	6.84108	0.00890851	0.160508	ENSMUSG00000024044	Epb41l3	protein_coding
235406	258.1	0.00091128	0.000353784	6.84116	0.00890809	0.160508	ENSMUSG00000032733	Snx33	protein_coding
353211	1622.79	0.00113603	0.000457158	6.83788	0.00892449	0.160581	ENSMUSG00000039126	Prune2	protein_coding
27425	118.494	-0.00134906	0.00051558	6.8352	0.00893789	0.160607	ENSMUSG00000038717	Atp5l	protein_coding
14084	150.848	0.000831396	0.000321308	6.83193	0.00895423	0.160686	ENSMUSG00000010517	Faf1	protein_coding
22239	907.5	0.00141228	0.000561865	6.82479	0.00899012	0.160942	ENSMUSG00000032854	Ugt8a	protein_coding
230971	30.5162	0.0016257	0.000619003	6.82433	0.00899242	0.160942	ENSMUSG00000057751	Megf6	protein_coding
228608	229.486	0.000781126	0.000299256	6.82156	0.00900636	0.160977	ENSMUSG00000027333	Smox	protein_coding
108151	117.758	0.00101349	0.000391934	6.81261	0.00905162	0.161356	ENSMUSG00000040254	Sema3d	protein_coding
66870	1516.03	-0.000542786	0.000205904	6.81317	0.00904879	0.161356	ENSMUSG00000036371	Serbp1	protein_coding
22634	358.124	0.000848878	0.00032646	6.80249	0.00910306	0.162059	ENSMUSG00000019817	Plagl1	protein_coding
347722	2189.19	0.000644526	0.000250966	6.79659	0.00913321	0.16238	ENSMUSG00000055013	Agap1	protein_coding
11551	343.231	0.0011471	0.000456845	6.77129	0.0092636	0.164264	ENSMUSG00000033717	Adra2a	protein_coding
231503	390.039	0.000793861	0.000308756	6.77139	0.00926309	0.164264	ENSMUSG00000050640	Tmem150c	protein_coding
15171	25.3648	0.00894188	0.00330824	6.76847	0.00927826	0.164307	ENSMUSG00000045471	Hcrt	protein_coding
215707	787.49	0.000722472	0.000283037	6.76367	0.0093032	0.164532	ENSMUSG00000037979	Ccdc92	protein_coding
13850	23.1523	-0.0016287	0.000628316	6.75979	0.00932345	0.164673	ENSMUSG00000022040	Ephx2	protein_coding
20250	16920	0.000831689	0.00032576	6.74371	0.00940787	0.165947	ENSMUSG00000025203	Scd2	protein_coding
11517	1891.28	0.000773263	0.000303132	6.73602	0.00944852	0.166327	ENSMUSG00000029778	Adcyap1r1	protein_coding
14104	3655.48	0.000667274	0.000259049	6.72511	0.00950651	0.166327	ENSMUSG00000025153	Fasn	protein_coding
19056	1674.21	-0.000973527	0.000361001	6.72596	0.00950195	0.166327	ENSMUSG00000021816	Ppp3cb	protein_coding
20363	2649.94	0.00108428	0.000433005	6.72745	0.009494	0.166327	ENSMUSG00000064373	Selenop	protein_coding
271005	100.889	-0.000912268	0.000352761	6.72559	0.00950393	0.166327	ENSMUSG00000051890	Klhdc1	protein_coding
50913	417.633	0.00123376	0.000481892	6.72613	0.00950103	0.166327	ENSMUSG00000039830	Olig2	protein_coding
58172	377.212	-0.000855641	0.000327604	6.72332	0.00951605	0.166327	ENSMUSG00000049800	Sertad2	protein_coding
70155	1974.84	-0.000948004	0.000354971	6.71759	0.00954666	0.166429	ENSMUSG00000026158	Ogfrl1	protein_coding
71679	344.164	-0.00144493	0.000567865	6.71984	0.00953464	0.166429	ENSMUSG00000034566	Atp5h	protein_coding
66505	1051.85	-0.000641725	0.000245511	6.71487	0.00956121	0.166467	ENSMUSG00000021156	Zmynd11	protein_coding
192650	216.952	0.00231081	0.00088941	6.70628	0.0096074	0.167054	ENSMUSG00000009075	Cabp7	protein_coding
13046	2340.6	-0.00126014	0.000467053	6.69435	0.00967192	0.167959	ENSMUSG00000005506	Celf1	protein_coding
16911	750.763	-0.00198428	0.000707616	6.68673	0.00971331	0.16846	ENSMUSG00000028266	Lmo4	protein_coding
100017	72.1415	0.00164553	0.000681021	6.68263	0.00973571	0.168631	ENSMUSG00000037295	Ldlrap1	protein_coding
320111	1058.57	0.00153703	0.000608925	6.6786	0.0097577	0.168794	ENSMUSG00000055945	Prr18	protein_coding
320534	209.604	0.000651325	0.00025622	6.66641	0.00982471	0.169617	ENSMUSG00000045980	Tmem104	protein_coding
69660	319.831	0.0008631	0.00034015	6.66535	0.00983051	0.169617	ENSMUSG00000006301	Tmbim1	protein_coding
11490	431.464	0.000507596	0.000198093	6.65585	0.00988309	0.170306	ENSMUSG00000028041	Adam15	protein_coding
118454	202.364	0.00151805	0.000606189	6.63293	0.0100111	0.17185	ENSMUSG00000043448	Gjc2	protein_coding
20469	106.915	0.000715624	0.000275011	6.63572	0.00999536	0.17185	ENSMUSG00000056917	Sipa1	protein_coding
66706	225.814	-0.000657	0.000253057	6.63453	0.010002	0.17185	ENSMUSG00000070283	Ndufaf3	protein_coding
11778	879.625	0.000606738	0.000238889	6.62423	0.0100601	0.172252	ENSMUSG00000063801	Ap3s2	protein_coding
18769	262.845	-0.00117695	0.000444116	6.62455	0.0100583	0.172252	ENSMUSG00000035268	Pkig	protein_coding
16561	7870.25	0.0005031	0.000198134	6.61892	0.0100901	0.172472	ENSMUSG00000063077	Kif1b	protein_coding
56040	1386	-0.000984993	0.000379192	6.61741	0.0100986	0.172472	ENSMUSG00000007892	Rplp1	protein_coding
83766	129.77	-0.00114105	0.000425284	6.61264	0.0101258	0.172716	ENSMUSG00000029712	Actl6b	protein_coding
66489	127.484	-0.00132961	0.00051619	6.60571	0.0101652	0.173169	ENSMUSG00000062997	Rpl35	protein_coding
56217	657.767	0.000816915	0.000323737	6.60033	0.010196	0.173473	ENSMUSG00000021112	Pals1	protein_coding
240776	88.0659	-0.00250256	0.00088805	6.59374	0.0102338	0.173897	ENSMUSG00000052726	Kcnt2	protein_coding
20887	83.5202	0.00128594	0.000502273	6.58165	0.0103035	0.174737	ENSMUSG00000030711	Sult1a1	protein_coding
67144	467.786	-0.00119272	0.000448041	6.58066	0.0103092	0.174737	ENSMUSG00000063052	Lrrc40	protein_coding
11746	35.3359	0.00159456	0.00064198	6.56945	0.0103744	0.17562	ENSMUSG00000029994	Anxa4	protein_coding
269682	160.566	0.000599423	0.000235633	6.567	0.0103887	0.175641	ENSMUSG00000029502	Golga3	protein_coding
76156	1426.92	-0.000837852	0.000321709	6.56339	0.0104098	0.175776	ENSMUSG00000029861	Fam131b	protein_coding
14664	771.213	0.0014739	0.00060675	6.56015	0.0104288	0.175793	ENSMUSG00000028542	Slc6a9	protein_coding
68939	276.931	-0.00138964	0.000522168	6.55653	0.01045	0.175793	ENSMUSG00000049907	Rasl11b	protein_coding
74340	1628.01	0.000609187	0.000237721	6.55856	0.0104381	0.175793	ENSMUSG00000029772	Ahcyl2	protein_coding
11513	102.421	0.00147103	0.000595872	6.54979	0.0104897	0.1758	ENSMUSG00000031659	Adcy7	protein_coding
66180	101.528	0.000973563	0.000386892	6.5511	0.0104819	0.1758	ENSMUSG00000006931	P3h4	protein_coding
71323	112.908	0.000879364	0.000350519	6.55396	0.0104651	0.1758	ENSMUSG00000030259	Rassf8	protein_coding
13841	418.689	-0.0016226	0.000583096	6.54391	0.0105244	0.176162	ENSMUSG00000028289	Epha7	protein_coding
21763	1186.18	0.000576801	0.000226769	6.5402	0.0105464	0.176311	ENSMUSG00000040548	Tex2	protein_coding
326620	126.01	-0.001384	0.000517491	6.52476	0.0106383	0.177468	ENSMUSG00000069266	H4c2	protein_coding
67252	942.539	-0.00147573	0.000542577	6.52414	0.010642	0.177468	ENSMUSG00000021373	Cap2	protein_coding
11554	318.947	-0.00186868	0.000694342	6.50639	0.0107487	0.177486	ENSMUSG00000035283	Adrb1	protein_coding
244810	164.735	0.00298402	0.00122987	6.51944	0.0106702	0.177486	ENSMUSG00000038112	AW551984	protein_coding
382253	483.583	-0.00142769	0.000530466	6.5154	0.0106944	0.177486	ENSMUSG00000031292	Cdkl5	protein_coding
50720	253.703	0.00101722	0.000411405	6.51774	0.0106804	0.177486	ENSMUSG00000048279	Sacs	protein_coding
55994	313.381	0.00110232	0.000456529	6.50803	0.0107388	0.177486	ENSMUSG00000027796	Smad9	protein_coding
57319	89.4999	-0.00127201	0.000485085	6.51455	0.0106995	0.177486	ENSMUSG00000019872	Smpdl3a	protein_coding
68203	3571.67	-0.0013171	0.000494352	6.51175	0.0107164	0.177486	ENSMUSG00000047842	Diras2	protein_coding
74007	421.664	0.00134618	0.000534879	6.51058	0.0107234	0.177486	ENSMUSG00000020042	Btbd11	protein_coding
16524	772.853	-0.00121056	0.000457727	6.49993	0.0107879	0.177914	ENSMUSG00000038026	Kcnj9	protein_coding
76498	814.107	0.000963293	0.000388874	6.49435	0.0108218	0.178254	ENSMUSG00000023909	Paqr4	protein_coding
13347	334.574	0.000866937	0.000349991	6.48959	0.0108508	0.17828	ENSMUSG00000028974	Dffa	protein_coding
18822	75.6499	0.00141912	0.000571033	6.48758	0.0108631	0.17828	ENSMUSG00000019055	Plod1	protein_coding
22003	797.842	-0.000659166	0.000255182	6.48882	0.0108555	0.17828	ENSMUSG00000032366	Tpm1	protein_coding
19158	251.236	-0.000899714	0.000344634	6.47881	0.0109168	0.178892	ENSMUSG00000003269	Cyth2	protein_coding
320910	368.058	0.000854545	0.000345169	6.47714	0.0109271	0.178892	ENSMUSG00000025321	Itgb8	protein_coding
66240	91.1548	0.00148488	0.000602769	6.47318	0.0109514	0.179073	ENSMUSG00000090122	Kcne1l	protein_coding
51799	1163.83	-0.000512231	0.000199628	6.46529	0.0110001	0.179216	ENSMUSG00000006575	Rundc3a	protein_coding
51885	116.443	0.000999125	0.000399005	6.46611	0.0109951	0.179216	ENSMUSG00000027263	Tubgcp4	protein_coding
58869	1073.56	0.000978665	0.000390231	6.46736	0.0109874	0.179216	ENSMUSG00000027674	Pex5l	protein_coding
109648	32.6775	-0.00286275	0.0010189	6.45041	0.0110927	0.180068	ENSMUSG00000029819	Npy	protein_coding
320747	115.365	0.00283048	0.00124491	6.45218	0.0110816	0.180068	ENSMUSG00000044505	Lingo4	protein_coding
67673	58.6649	-0.000954439	0.000377453	6.45413	0.0110695	0.180068	ENSMUSG00000055839	Elob	protein_coding
278097	59.8828	0.0013602	0.00055261	6.44685	0.0111149	0.180212	ENSMUSG00000050394	Armcx6	protein_coding
230735	310.039	0.00108817	0.00042069	6.44017	0.0111568	0.180673	ENSMUSG00000028876	Epha10	protein_coding
16438	2401.19	-0.0019803	0.000762576	6.43477	0.0111908	0.180714	ENSMUSG00000030102	Itpr1	protein_coding
19944	753.732	-0.000663491	0.000260221	6.4346	0.0111918	0.180714	ENSMUSG00000048758	Rpl29	protein_coding
246104	189.801	0.00090939	0.000356732	6.43335	0.0111997	0.180714	ENSMUSG00000017692	Rhbdl3	protein_coding
213417	274.533	0.00167129	0.000688898	6.43037	0.0112185	0.180801	ENSMUSG00000042115	Klhdc8a	protein_coding
66259	7961.78	-0.00209892	0.000763734	6.4209	0.0112785	0.18155	ENSMUSG00000046447	Camk2n1	protein_coding
14867	30.4413	0.00161057	0.00064365	6.41551	0.0113128	0.181735	ENSMUSG00000068762	Gstm6	protein_coding
52055	1446.84	0.00074499	0.000298855	6.41413	0.0113216	0.181735	ENSMUSG00000051343	Rab11fip5	protein_coding
66311	21.1331	-0.00204738	0.000779088	6.41273	0.0113305	0.181735	ENSMUSG00000075266	Cenpw	protein_coding
14467	382.329	-0.000634737	0.000246584	6.41001	0.0113479	0.181796	ENSMUSG00000029432	Nipsnap2	protein_coding
319807	643.128	-0.0015865	0.000614313	6.40359	0.011389	0.182237	ENSMUSG00000090061	Nwd2	protein_coding
432572	1102.89	0.000805976	0.00032983	6.39783	0.011426	0.182612	ENSMUSG00000042331	Specc1	protein_coding
15902	924.583	-0.00101009	0.000397681	6.38982	0.0114777	0.18322	ENSMUSG00000020644	Id2	protein_coding
252864	183.903	0.00101989	0.000427329	6.38397	0.0115156	0.18339	ENSMUSG00000042662	Dusp15	protein_coding
67544	669.296	0.000501305	0.000198764	6.38586	0.0115033	0.18339	ENSMUSG00000014763	Fam120b	protein_coding
208898	1220.96	0.00114673	0.000479058	6.38151	0.0115315	0.183426	ENSMUSG00000062151	Unc13c	protein_coding
214931	4788	-0.0021241	0.000776317	6.37936	0.0115455	0.183431	ENSMUSG00000025738	Fbxl16	protein_coding
12810	171.791	-0.00190023	0.000719972	6.37415	0.0115795	0.183537	ENSMUSG00000020953	Coch	protein_coding
30933	111.76	-0.000927825	0.000363397	6.37426	0.0115787	0.183537	ENSMUSG00000009563	Tor2a	protein_coding
225608	37.1973	0.00174639	0.000732138	6.36318	0.0116513	0.184241	ENSMUSG00000045629	Sh3tc2	protein_coding
383103	280.458	0.000674387	0.000270959	6.36444	0.011643	0.184241	ENSMUSG00000050908	Tvp23a	protein_coding
14763	1066.3	0.00130512	0.000535921	6.35024	0.0117365	0.184363	ENSMUSG00000039904	Gpr37	protein_coding
16517	320.108	0.00117986	0.000487911	6.35145	0.0117286	0.184363	ENSMUSG00000051497	Kcnj16	protein_coding
22063	184.939	-0.000961802	0.000376924	6.35532	0.011703	0.184363	ENSMUSG00000032839	Trpc1	protein_coding
224093	272.166	0.000879142	0.00034587	6.35513	0.0117043	0.184363	ENSMUSG00000046546	Fam43a	protein_coding
406217	53.6472	-0.00130505	0.000514265	6.34952	0.0117413	0.184363	ENSMUSG00000047844	Bex4	protein_coding
73699	232.507	0.000788047	0.000311299	6.35092	0.011732	0.184363	ENSMUSG00000032058	Ppp2r1b	protein_coding
76355	28.4985	0.00127955	0.000507346	6.34508	0.0117707	0.184609	ENSMUSG00000022130	Tgds	protein_coding
50914	1613.59	0.00130578	0.000527463	6.33966	0.0118067	0.184958	ENSMUSG00000046160	Olig1	protein_coding
217379	474.91	0.00101712	0.000418541	6.3372	0.0118232	0.185	ENSMUSG00000020634	Ubxn2a	protein_coding
72961	4690.86	-0.00207124	0.000764492	6.33387	0.0118453	0.185132	ENSMUSG00000070570	Slc17a7	protein_coding
77286	548.639	0.00103841	0.000424384	6.32703	0.0118911	0.185631	ENSMUSG00000044149	Nkrf	protein_coding
245526	23.6797	0.00351661	0.00139579	6.32198	0.011925	0.185729	ENSMUSG00000031212	Pgr15l	protein_coding
71198	235.326	-0.00130799	0.000507816	6.3237	0.0119135	0.185729	ENSMUSG00000043415	Otud1	protein_coding
64294	3132.88	-0.000950238	0.000363833	6.31424	0.0119772	0.186326	ENSMUSG00000026223	Itm2c	protein_coding
14814	135.899	0.0016424	0.000666527	6.30836	0.012017	0.186499	ENSMUSG00000002771	Grin2d	protein_coding
319169	61.1326	-0.00140092	0.000536133	6.30303	0.0120532	0.186499	ENSMUSG00000063021	H2ac15	protein_coding
54325	130.333	0.00102086	0.000420752	6.30236	0.0120577	0.186499	ENSMUSG00000006390	Elovl1	protein_coding
64099	30.1182	-0.00173654	0.000657908	6.30776	0.0120211	0.186499	ENSMUSG00000022439	Parvg	protein_coding
94092	31.0232	0.00197232	0.0008275	6.30253	0.0120566	0.186499	ENSMUSG00000047821	Trim16	protein_coding
108699	3936.89	-0.00178157	0.000662964	6.29618	0.0120998	0.186627	ENSMUSG00000056486	Chn1	protein_coding
110893	595.262	0.00123229	0.00051155	6.29504	0.0121076	0.186627	ENSMUSG00000079055	Slc8a3	protein_coding
207565	1499.56	-0.00179747	0.000670955	6.29689	0.012095	0.186627	ENSMUSG00000029471	Camkk2	protein_coding
228960	548.429	0.000490657	0.00019662	6.28984	0.0121432	0.186961	ENSMUSG00000027522	Stx16	protein_coding
232539	622.163	0.000470805	0.000190604	6.28134	0.0122015	0.187465	ENSMUSG00000040102	Klhl42	protein_coding
338367	180.341	0.0012187	0.000507718	6.28101	0.0122039	0.187465	ENSMUSG00000035441	Myo1d	protein_coding
217166	1401.63	-0.000943561	0.000364786	6.27141	0.0122701	0.187625	ENSMUSG00000020889	Nr1d1	protein_coding
54196	633.664	-0.000547201	0.000218112	6.27287	0.0122601	0.187625	ENSMUSG00000022194	Pabpn1	protein_coding
72772	100.477	0.000774509	0.000305831	6.27175	0.0122678	0.187625	ENSMUSG00000028999	Rint1	protein_coding
239827	113.662	0.000775566	0.000316222	6.26726	0.0122989	0.187852	ENSMUSG00000045625	Pigz	protein_coding
229055	190.019	-0.000770678	0.000304892	6.26239	0.0123328	0.188155	ENSMUSG00000069114	Zbtb10	protein_coding
12874	1175.06	0.000583018	0.000238583	6.25866	0.0123588	0.188338	ENSMUSG00000020841	Cpd	protein_coding
104383	56.3492	-0.00144725	0.000582885	6.25034	0.0124169	0.189008	ENSMUSG00000024968	Rcor2	protein_coding
17172	39.0696	-0.00197563	0.000765783	6.24836	0.0124308	0.189008	ENSMUSG00000020052	Ascl1	protein_coding
76742	1577.4	0.00052335	0.000211098	6.24461	0.0124572	0.189195	ENSMUSG00000028136	Snx27	protein_coding
12721	480.227	-0.00105701	0.000409291	6.23914	0.0124957	0.189488	ENSMUSG00000030707	Coro1a	protein_coding
21873	204.157	0.000624814	0.000251345	6.23786	0.0125047	0.189488	ENSMUSG00000024812	Tjp2	protein_coding
13599	135.264	0.0020997	0.000867884	6.22778	0.0125761	0.190262	ENSMUSG00000026247	Ecel1	protein_coding
68475	194.435	-0.000784309	0.000311667	6.22665	0.0125841	0.190262	ENSMUSG00000026966	Ssna1	protein_coding
19045	666.227	-0.00118985	0.000461651	6.22214	0.0126163	0.19032	ENSMUSG00000040385	Ppp1ca	protein_coding
22186	193.447	-0.00104385	0.00041803	6.21548	0.0126638	0.190553	ENSMUSG00000090137	Uba52	protein_coding
243931	401.051	-0.00143983	0.000552069	6.21402	0.0126742	0.190553	ENSMUSG00000021217	Tshz3	protein_coding
78892	39.4528	0.00144123	0.000607007	6.21611	0.0126593	0.190553	ENSMUSG00000031825	Crispld2	protein_coding
17118	2292.84	-0.000932049	0.000371752	6.20992	0.0127036	0.190781	ENSMUSG00000069662	Marcks	protein_coding
70829	288.488	0.000625385	0.000253782	6.20307	0.0127529	0.191308	ENSMUSG00000026339	Ccdc93	protein_coding
117149	44.359	0.00112975	0.000461397	6.19927	0.0127803	0.191505	ENSMUSG00000032041	Tirap	protein_coding
22785	910.322	-0.000919917	0.000355884	6.19489	0.012812	0.191707	ENSMUSG00000005802	Slc30a4	protein_coding
76183	149.823	0.000911509	0.00036895	6.19346	0.0128223	0.191707	ENSMUSG00000032297	Celf6	protein_coding
414111	48.4559	0.0010458	0.000421082	6.19053	0.0128436	0.191812	ENSMUSG00000106464	C130083M11Rik	lncRNA
218772	155.858	-0.00244235	0.000928579	6.18661	0.012872	0.191936	ENSMUSG00000017491	Rarb	protein_coding
22418	114.006	0.00117466	0.000478116	6.18545	0.0128805	0.191936	ENSMUSG00000021994	Wnt5a	protein_coding
217371	130.378	-0.00255106	0.000948219	6.17346	0.0129681	0.192414	ENSMUSG00000025170	Rab40b	protein_coding
227485	94.4196	0.00145387	0.000591091	6.17587	0.0129504	0.192414	ENSMUSG00000047216	Cdh19	protein_coding
319159	84.9171	-0.00133452	0.000526318	6.17322	0.0129698	0.192414	ENSMUSG00000067455	H4c11	protein_coding
66492	886.048	-0.00048866	0.000195853	6.17715	0.012941	0.192414	ENSMUSG00000001383	Zmat2	protein_coding
76886	646.341	-0.00222145	0.000806885	6.17105	0.0129857	0.192438	ENSMUSG00000032224	Fam81a	protein_coding
227615	105.383	-0.000749431	0.000297532	6.16643	0.0130197	0.192527	ENSMUSG00000078201	Tmem203	protein_coding
215653	681.454	0.000700083	0.000284387	6.1569	0.01309	0.193344	ENSMUSG00000027339	Rassf2	protein_coding
121021	327.003	0.00078642	0.000315971	6.15065	0.0131364	0.193392	ENSMUSG00000032911	Cspg4	protein_coding
14617	112.332	0.001411	0.000592314	6.15184	0.0131275	0.193392	ENSMUSG00000068615	Gjd2	protein_coding
57914	108.217	-0.000965532	0.00038471	6.15191	0.013127	0.193392	ENSMUSG00000033467	Crlf2	protein_coding
74335	87.4076	0.00112523	0.000461655	6.13522	0.0132515	0.19466	ENSMUSG00000021287	Xrcc3	protein_coding
13116	552.453	-0.00159253	0.000615115	6.12766	0.0133083	0.194761	ENSMUSG00000021259	Cyp46a1	protein_coding
20447	166.571	0.000965174	0.000399392	6.12415	0.0133347	0.194761	ENSMUSG00000052544	St6galnac3	protein_coding
22339	519.435	0.000649857	0.000263632	6.13043	0.0132874	0.194761	ENSMUSG00000023951	Vegfa	protein_coding
66905	167.604	0.00114057	0.000477402	6.1232	0.0133419	0.194761	ENSMUSG00000024197	Plin3	protein_coding
70681	76.6186	-0.000863271	0.000355444	6.12274	0.0133454	0.194761	ENSMUSG00000035234	Abraxas1	protein_coding
74148	884.506	0.000474325	0.000192924	6.1304	0.0132877	0.194761	ENSMUSG00000020741	Cluh	protein_coding
207785	402.153	-0.000842315	0.000337705	6.11565	0.013399	0.195183	ENSMUSG00000044636	Csrnp2	protein_coding
67102	191.033	0.00103036	0.000429192	6.11508	0.0134033	0.195183	ENSMUSG00000022864	D16Ertd472e	protein_coding
234967	168.636	0.000600645	0.000243716	6.11079	0.0134359	0.195446	ENSMUSG00000043885	Slc36a4	protein_coding
109349	602.01	-0.00202356	0.000764734	6.0892	0.0136011	0.195826	ENSMUSG00000009216	Fam163b	protein_coding
16800	673.345	-0.000977785	0.000388876	6.10202	0.0135027	0.195826	ENSMUSG00000028059	Arhgef2	protein_coding
19157	560.39	0.000512342	0.00020889	6.08793	0.0136108	0.195826	ENSMUSG00000017132	Cyth1	protein_coding
20620	1184.58	-0.00211726	0.00078864	6.09656	0.0135446	0.195826	ENSMUSG00000021701	Plk2	protein_coding
239650	471.573	0.00125919	0.000520294	6.09644	0.0135455	0.195826	ENSMUSG00000029875	Ccdc184	protein_coding
246316	220.456	0.00107095	0.000455946	6.0909	0.0135879	0.195826	ENSMUSG00000039252	Lgi2	protein_coding
319167	68.1784	-0.00164138	0.000639422	6.10078	0.0135122	0.195826	ENSMUSG00000069301	H2ac11	protein_coding
52906	1142.05	0.000864924	0.000351743	6.09163	0.0135824	0.195826	ENSMUSG00000019986	Ahi1	protein_coding
69456	81.6624	-0.00109594	0.000437427	6.08644	0.0136223	0.195826	ENSMUSG00000042705	Commd10	protein_coding
77864	811.459	-0.00112978	0.000448378	6.10389	0.0134885	0.195826	ENSMUSG00000018427	Ypel2	protein_coding
99031	633.434	0.000718609	0.000294078	6.09474	0.0135585	0.195826	ENSMUSG00000042359	Osbpl6	protein_coding
64337	155.977	-0.00131813	0.000541041	6.08452	0.0136371	0.19583	ENSMUSG00000025739	Gng13	protein_coding
71389	811.241	0.00070685	0.000291887	6.0826	0.0136519	0.195833	ENSMUSG00000057133	Chd6	protein_coding
320981	65.1884	0.0014037	0.000604895	6.07748	0.0136916	0.195984	ENSMUSG00000038173	Enpp6	protein_coding
69519	203.06	0.00118773	0.000485915	6.07913	0.0136788	0.195984	ENSMUSG00000032417	Rwdd2a	protein_coding
208691	1490.58	0.00119587	0.000508633	6.04638	0.0139348	0.198409	ENSMUSG00000050192	Eif5a2	protein_coding
216033	37.4792	0.0013914	0.00058831	6.04848	0.0139183	0.198409	ENSMUSG00000060843	Ctnna3	protein_coding
65079	488.658	-0.00192399	0.000705673	6.05014	0.0139052	0.198409	ENSMUSG00000043811	Rtn4r	protein_coding
68728	2261.12	0.000933365	0.000386525	6.0471	0.0139292	0.198409	ENSMUSG00000038375	Trp53inp2	protein_coding
80517	388.594	-0.00058958	0.000238066	6.03436	0.01403	0.199553	ENSMUSG00000008429	Herpud2	protein_coding
74919	282.24	0.000571587	0.000233529	6.03224	0.0140469	0.199581	ENSMUSG00000029175	Slc35f6	protein_coding
320705	1410.1	0.00114971	0.000489472	6.02997	0.014065	0.199627	ENSMUSG00000042182	Bend6	protein_coding
67569	194.65	0.00120525	0.000495956	6.02453	0.0141084	0.200032	ENSMUSG00000019888	Mgat4c	protein_coding
18858	316.149	0.00115083	0.000496134	6.0131	0.0142001	0.200532	ENSMUSG00000018217	Pmp22	protein_coding
27060	103.673	0.00101844	0.000423459	6.01134	0.0142142	0.200532	ENSMUSG00000001750	Tcirg1	protein_coding
52897	1124.97	-0.00103734	0.00041526	6.00938	0.01423	0.200532	ENSMUSG00000025576	Rbfox3	protein_coding
58996	1054.82	0.000799203	0.000332194	6.01786	0.0141618	0.200532	ENSMUSG00000049807	Arhgap23	protein_coding
67138	64.6793	-0.00197774	0.000769522	6.00715	0.0142481	0.200532	ENSMUSG00000029798	Herc6	protein_coding
242773	225.012	0.00064252	0.000262567	6.00023	0.014304	0.201109	ENSMUSG00000039838	Slc45a1	protein_coding
330627	575.543	0.000693404	0.000281588	5.99638	0.0143353	0.201338	ENSMUSG00000031026	Trim66	protein_coding
64293	26.8614	0.0024748	0.00104174	5.99383	0.014356	0.201419	ENSMUSG00000029123	Stk32b	protein_coding
381979	667.982	-0.000822484	0.000326688	5.98727	0.0144095	0.201958	ENSMUSG00000035390	Brsk1	protein_coding
100039863	51.1169	-0.00239898	0.000922785	5.97504	0.0145098	0.201979	ENSMUSG00000073877	Gm13306	protein_coding
170791	870.046	-0.000385975	0.000157285	5.98077	0.0144627	0.201979	ENSMUSG00000027620	Rbm39	protein_coding
18951	2643.96	-0.00129212	0.000507156	5.97916	0.0144759	0.201979	ENSMUSG00000072214	Septin5	protein_coding
55949	155.249	-0.00107249	0.000437058	5.98293	0.014445	0.201979	ENSMUSG00000025967	Eef1b2	protein_coding
56356	224.577	0.00115944	0.000487121	5.98398	0.0144364	0.201979	ENSMUSG00000011884	Gltp	protein_coding
74136	1322.75	-0.00135774	0.000529919	5.97426	0.0145162	0.201979	ENSMUSG00000020823	Sec14l1	protein_coding
77015	148.066	-0.00134814	0.000521472	5.97658	0.0144971	0.201979	ENSMUSG00000016386	Mpped2	protein_coding
64451	481.606	0.00074457	0.000310116	5.96939	0.0145563	0.202328	ENSMUSG00000020231	Dip2a	protein_coding
67795	28.8272	-0.00121194	0.000491825	5.96295	0.0146096	0.202859	ENSMUSG00000071573	Rnls	polymorphic_pseudogene
18481	1964.93	0.000784758	0.000326529	5.95873	0.0146446	0.203135	ENSMUSG00000031284	Pak3	protein_coding
16909	111.63	-0.00126609	0.000515423	5.95066	0.0147118	0.203145	ENSMUSG00000032698	Lmo2	protein_coding
213393	24.0869	0.00163953	0.000682148	5.95175	0.0147026	0.203145	ENSMUSG00000048489	Depp1	protein_coding
22325	59.339	0.00106586	0.000444796	5.94957	0.0147209	0.203145	ENSMUSG00000009621	Vav2	protein_coding
230484	258.199	-0.000654568	0.000268694	5.9517	0.0147031	0.203145	ENSMUSG00000028560	Usp1	protein_coding
74359	26.1382	-0.00134877	0.000554402	5.95347	0.0146884	0.203145	ENSMUSG00000022179	4931414P19Rik	protein_coding
319191	66.4894	-0.00177526	0.00067881	5.94758	0.0147375	0.203166	ENSMUSG00000071516	H2ac13	protein_coding
230235	2421.96	-0.00092578	0.000369498	5.93761	0.0148211	0.203484	ENSMUSG00000045589	Frrs1l	protein_coding
26946	24.58	0.00165758	0.000706284	5.94192	0.0147849	0.203484	ENSMUSG00000021541	Trpc7	protein_coding
320487	90.8786	0.000837882	0.000348293	5.94005	0.0148006	0.203484	ENSMUSG00000035181	Heatr5a	protein_coding
77446	231.016	0.000892442	0.000370514	5.93927	0.0148071	0.203484	ENSMUSG00000075254	Heg1	protein_coding
107351	220.447	0.000897781	0.000374423	5.93398	0.0148517	0.203695	ENSMUSG00000032702	Kank1	protein_coding
235028	321.211	0.000539122	0.000221745	5.93024	0.0148832	0.203919	ENSMUSG00000059475	Zfp426	protein_coding
53424	978.379	-0.000853396	0.000337191	5.92766	0.014905	0.20401	ENSMUSG00000056820	Tsnax	protein_coding
16782	49.5677	-0.00233738	0.000946307	5.92278	0.0149463	0.20416	ENSMUSG00000026479	Lamc2	protein_coding
224143	409.793	0.000698705	0.000292514	5.92297	0.0149447	0.20416	ENSMUSG00000034064	Poglut1	protein_coding
14376	668.191	0.000411784	0.000169381	5.91307	0.0150289	0.20499	ENSMUSG00000071650	Ganab	protein_coding
211949	55.5467	0.00160532	0.000692199	5.90973	0.0150575	0.20499	ENSMUSG00000046997	Spsb4	protein_coding
216198	111.338	-0.000720049	0.000297531	5.91167	0.0150409	0.20499	ENSMUSG00000020034	Tcp11l2	protein_coding
58175	102.758	-0.00161256	0.000628148	5.90849	0.0150681	0.20499	ENSMUSG00000002459	Rgs20	protein_coding
238266	273.987	-0.00201566	0.000765724	5.90604	0.0150891	0.205068	ENSMUSG00000044912	Syt16	protein_coding
108767	1064.21	-0.000520536	0.000214179	5.8974	0.0151633	0.20566	ENSMUSG00000040128	Pnrc1	protein_coding
16828	914.788	-0.00112695	0.000445326	5.87987	0.015315	0.206688	ENSMUSG00000063229	Ldha	protein_coding
19730	701.818	0.000567191	0.000235042	5.87513	0.0153563	0.206688	ENSMUSG00000026821	Ralgds	protein_coding
212518	1183.07	-0.00178286	0.000685318	5.87094	0.0153928	0.206688	ENSMUSG00000045733	Sprn	protein_coding
216166	79.9531	-0.00182891	0.000764456	5.87881	0.0153241	0.206688	ENSMUSG00000035486	Plk5	protein_coding
225994	20.8637	0.00147067	0.000611198	5.88362	0.0152823	0.206688	ENSMUSG00000037847	Nmrk1	protein_coding
228071	846.361	-0.000860165	0.000349556	5.87753	0.0153353	0.206688	ENSMUSG00000042272	Sestd1	protein_coding
230696	148.982	0.00082294	0.000339129	5.87928	0.0153201	0.206688	ENSMUSG00000078584	AU022252	protein_coding
268739	168.18	0.000961475	0.00040345	5.88118	0.0153036	0.206688	ENSMUSG00000004562	Arhgef40	protein_coding
338521	315.857	0.0013745	0.000592908	5.87124	0.0153902	0.206688	ENSMUSG00000033579	Fa2h	protein_coding
74772	732.485	0.000665273	0.000275506	5.87265	0.0153779	0.206688	ENSMUSG00000036622	Atp13a2	protein_coding
17136	935.632	0.00139239	0.000604611	5.8684	0.0154151	0.20678	ENSMUSG00000036634	Mag	protein_coding
17311	784.088	-0.00150725	0.000606978	5.86201	0.0154711	0.207119	ENSMUSG00000019966	Kitl	protein_coding
26380	61.3315	0.0018825	0.000834822	5.86225	0.015469	0.207119	ENSMUSG00000021255	Esrrb	protein_coding
77559	383.158	0.000805188	0.000338902	5.85917	0.0154961	0.207247	ENSMUSG00000033400	Agl	protein_coding
21833	420.095	-0.000957093	0.000384998	5.85474	0.0155351	0.207316	ENSMUSG00000058756	Thra	protein_coding
238247	246.173	-0.000529005	0.00021844	5.8539	0.0155425	0.207316	ENSMUSG00000048118	Arid4a	protein_coding
66958	1452.19	0.000786176	0.000332711	5.85159	0.0155629	0.207316	ENSMUSG00000050043	Tmx2	protein_coding
69534	52.4213	-0.00124231	0.000502181	5.85204	0.015559	0.207316	ENSMUSG00000018821	Avpi1	protein_coding
26425	69.2163	0.000854051	0.000352488	5.84128	0.0156544	0.208328	ENSMUSG00000022503	Nubp1	protein_coding
100862368	25.0964	0.0021904	0.000891324	5.83326	0.0157259	0.208389	ENSMUSG00000106627	Gm21680	protein_coding
14673	675.484	0.000932022	0.00039206	5.83034	0.0157521	0.208389	ENSMUSG00000000149	Gna12	protein_coding
14815	1586.09	-0.000617456	0.000251498	5.83748	0.0156883	0.208389	ENSMUSG00000024431	Nr3c1	protein_coding
207618	36.5929	0.00166793	0.000668442	5.83049	0.0157507	0.208389	ENSMUSG00000092094	Zfp804b	protein_coding
54152	185.05	-0.000833992	0.000336785	5.83585	0.0157028	0.208389	ENSMUSG00000022420	Dnal4	protein_coding
67445	819.606	-0.0012859	0.000506317	5.83314	0.0157271	0.208389	ENSMUSG00000040794	C1qtnf4	protein_coding
101490	1326.31	0.000683037	0.000288655	5.8183	0.0158603	0.208998	ENSMUSG00000042105	Inpp5f	protein_coding
14489	2536.63	-0.00120219	0.000475704	5.82027	0.0158425	0.208998	ENSMUSG00000029840	Mtpn	protein_coding
18216	86.174	0.00141113	0.000601618	5.81834	0.0158599	0.208998	ENSMUSG00000027568	Ntsr1	protein_coding
19942	63.7094	-0.00118321	0.000495175	5.81994	0.0158455	0.208998	ENSMUSG00000063316	Rpl27	protein_coding
106648	53.3903	-0.00178611	0.000667888	5.81656	0.015876	0.209	ENSMUSG00000073424	Cyp4f15	protein_coding
56213	698.212	0.000804464	0.000332694	5.80893	0.015945	0.209293	ENSMUSG00000006205	Htra1	protein_coding
75660	57.04	-0.000898015	0.000377528	5.8098	0.0159371	0.209293	ENSMUSG00000036845	Lin37	protein_coding
83767	709.666	-0.00168432	0.000654904	5.81033	0.0159323	0.209293	ENSMUSG00000019831	Wasf1	protein_coding
108760	1135.35	0.000939815	0.000386583	5.80704	0.0159621	0.209314	ENSMUSG00000021130	Galnt16	protein_coding
230257	408.532	-0.000692126	0.000282743	5.79928	0.0160328	0.210036	ENSMUSG00000028382	Ptbp3	protein_coding
545739	30.4134	0.00245348	0.000973432	5.79546	0.0160676	0.210277	ENSMUSG00000067700	Gm5862	protein_coding
67078	698.061	0.000771495	0.000320329	5.79383	0.0160825	0.210277	ENSMUSG00000043445	Pgp	protein_coding
14618	345.223	0.00162426	0.000723099	5.78824	0.0161337	0.210537	ENSMUSG00000047797	Gjb1	protein_coding
243547	184.076	0.000979912	0.000416799	5.78891	0.0161276	0.210537	ENSMUSG00000030098	Grip2	protein_coding
66892	128.394	-0.000707615	0.000291328	5.78648	0.0161499	0.210544	ENSMUSG00000093661	Eif4e3	protein_coding
214305	24.033	0.00159244	0.000667627	5.78449	0.0161682	0.210579	ENSMUSG00000021260	Hhipl1	protein_coding
21916	89.3957	-0.00119284	0.000500651	5.77533	0.0162527	0.211474	ENSMUSG00000028328	Tmod1	protein_coding
100041874	30.7037	0.0014971	0.00064307	5.7726	0.0162779	0.211597	ENSMUSG00000079364	Gm3558	protein_coding
15569	1188.06	0.00128332	0.000550098	5.76363	0.0163612	0.212269	ENSMUSG00000008489	Elavl2	protein_coding
68241	43.9228	-0.0011794	0.000495026	5.76398	0.016358	0.212269	ENSMUSG00000025732	Mcrip2	protein_coding
73032	270.457	-0.0019565	0.000745404	5.7611	0.0163848	0.212371	ENSMUSG00000007944	Ttc9b	protein_coding
18596	118.633	-0.00086135	0.000354769	5.75273	0.0164631	0.213149	ENSMUSG00000024620	Pdgfrb	protein_coding
68196	762.868	-0.00066812	0.000274729	5.7496	0.0164924	0.213149	ENSMUSG00000031839	Hsbp1	protein_coding
74134	44.2475	0.00137499	0.000589541	5.75072	0.0164819	0.213149	ENSMUSG00000040703	Cyp2s1	protein_coding
240058	293.794	-0.0024104	0.000925207	5.7472	0.0165149	0.213213	ENSMUSG00000024008	Cpne5	protein_coding
77134	1242.18	-0.000575491	0.000236312	5.7457	0.0165291	0.213213	ENSMUSG00000007836	Hnrnpa0	protein_coding
399558	1103.18	-0.00124132	0.00049213	5.74131	0.0165704	0.213501	ENSMUSG00000047414	Flrt2	protein_coding
545192	444.531	0.00275917	0.00118546	5.73995	0.0165833	0.213501	ENSMUSG00000047507	Baiap3	protein_coding
21345	65.0666	0.00147429	0.000645227	5.73408	0.0166388	0.213603	ENSMUSG00000032085	Tagln	protein_coding
238037	122.037	0.000608278	0.000256079	5.73447	0.0166351	0.213603	ENSMUSG00000051721	Wdcp	protein_coding
68001	49.9547	-0.00116448	0.000485169	5.73626	0.0166181	0.213603	ENSMUSG00000022972	Cfap298	protein_coding
65254	264.637	0.00102938	0.000432313	5.72813	0.0166952	0.214123	ENSMUSG00000029168	Dpysl5	protein_coding
93884	91.6685	-0.0011288	0.000460693	5.72376	0.0167368	0.214452	ENSMUSG00000047307	Pcdhb13	protein_coding
14732	337.666	0.00056101	0.000236843	5.72013	0.0167715	0.214487	ENSMUSG00000024978	Gpam	protein_coding
672763	58.8288	0.00111839	0.000477634	5.72171	0.0167564	0.214487	ENSMUSG00000087362	Gm13710	lncRNA
106585	1133.24	-0.000539735	0.000225778	5.71723	0.0167992	0.214637	ENSMUSG00000034647	Ankrd12	protein_coding
320727	361.929	0.000588604	0.000246086	5.70847	0.0168832	0.215301	ENSMUSG00000040029	Ipo8	protein_coding
76709	441.956	-0.00066926	0.000274499	5.70903	0.0168779	0.215301	ENSMUSG00000006304	Arpc2	protein_coding
330914	4333.7	-0.00152354	0.000614253	5.69317	0.017031	0.21698	ENSMUSG00000041444	Arhgap32	protein_coding
56278	28.9923	0.00158773	0.000697661	5.68979	0.0170639	0.217193	ENSMUSG00000021552	Gkap1	protein_coding
207181	567.557	0.00149701	0.0006552	5.68707	0.0170903	0.217324	ENSMUSG00000039607	Rbms3	protein_coding
225131	795.93	-0.000392014	0.000162716	5.68128	0.0171469	0.217837	ENSMUSG00000024283	Wac	protein_coding
15199	40.4405	-0.00180497	0.000733716	5.67179	0.0172398	0.218811	ENSMUSG00000042770	Hebp1	protein_coding
12652	471.088	0.0010233	0.000442393	5.66881	0.0172692	0.218976	ENSMUSG00000021194	Chga	protein_coding
18099	954.41	-0.0013686	0.000548944	5.66345	0.017322	0.219302	ENSMUSG00000017376	Nlk	protein_coding
20687	964.021	-0.000581552	0.000244654	5.66289	0.0173275	0.219302	ENSMUSG00000027109	Sp3	protein_coding
207952	108.088	0.000724478	0.000307508	5.65112	0.0174442	0.220101	ENSMUSG00000055652	Klhl25	protein_coding
52477	370.098	-0.000559536	0.000233861	5.65351	0.0174204	0.220101	ENSMUSG00000026634	Angel2	protein_coding
53382	283.735	0.00109471	0.000475938	5.65319	0.0174236	0.220101	ENSMUSG00000024583	Txnl1	protein_coding
70598	63.6838	-0.00202945	0.000840736	5.64993	0.0174561	0.220101	ENSMUSG00000034898	Filip1	protein_coding
19340	79.0358	-0.00127271	0.000526997	5.64588	0.0174964	0.220196	ENSMUSG00000019066	Rab3d	protein_coding
213811	106.182	-0.000985722	0.000413187	5.64669	0.0174884	0.220196	ENSMUSG00000060149	BC002059	lncRNA
52696	2535.37	0.000757517	0.000327364	5.6414	0.0175412	0.220499	ENSMUSG00000019923	Zwint	protein_coding
73229	204.368	0.00091515	0.000389949	5.64019	0.0175533	0.220499	ENSMUSG00000035868	Zfp983	protein_coding
110333	101.86	0.0015444	0.000653348	5.63115	0.0176441	0.221432	ENSMUSG00000112117	Rmst	lncRNA
70925	194.152	-0.000731575	0.000308289	5.62008	0.0177558	0.222627	ENSMUSG00000038069	Cdkn2aip	protein_coding
209268	120.749	0.00295943	0.00129482	5.6167	0.0177901	0.222849	ENSMUSG00000031111	Igsf1	protein_coding
13616	30.3216	-0.00173176	0.000730012	5.61279	0.0178299	0.222876	ENSMUSG00000027524	Edn3	protein_coding
320213	881.671	0.000657767	0.000280253	5.61455	0.017812	0.222876	ENSMUSG00000022772	Senp5	protein_coding
66169	41.706	-0.00133596	0.000577777	5.6116	0.017842	0.222876	ENSMUSG00000028998	Tomm7	protein_coding
19359	1207.06	-0.000565247	0.000234911	5.60958	0.0178626	0.222925	ENSMUSG00000028426	Rad23b	protein_coding
217830	42.5219	0.00119876	0.000519489	5.60295	0.0179303	0.223563	ENSMUSG00000021185	Dglucy	protein_coding
106878	99.9893	0.00133516	0.000536838	5.59582	0.0180034	0.223733	ENSMUSG00000038059	Smim3	protein_coding
18415	835.403	0.000778047	0.000332542	5.59732	0.017988	0.223733	ENSMUSG00000025757	Hspa4l	protein_coding
18654	21.1973	0.00159394	0.000694254	5.59922	0.0179684	0.223733	ENSMUSG00000004791	Pgf	protein_coding
53902	573.92	0.00104145	0.000452134	5.59513	0.0180105	0.223733	ENSMUSG00000059713	Rcan3	protein_coding
12055	39.3142	-0.00133319	0.000564571	5.59006	0.0180627	0.223802	ENSMUSG00000030814	Bcl7c	protein_coding
18013	748.283	-0.00150711	0.000611735	5.59148	0.018048	0.223802	ENSMUSG00000038255	Neurod2	protein_coding
72293	32.858	0.00172337	0.0007139	5.58974	0.018066	0.223802	ENSMUSG00000021567	Nkd2	protein_coding
83797	889.474	-0.00116667	0.000478861	5.58795	0.0180845	0.223824	ENSMUSG00000023018	Smarcd1	protein_coding
226519	291.202	0.000890781	0.000388739	5.58053	0.0181613	0.224388	ENSMUSG00000026478	Lamc1	protein_coding
319181	197.041	-0.00104891	0.000430152	5.58032	0.0181634	0.224388	ENSMUSG00000058385	H2bc8	protein_coding
103677	452.891	0.000534245	0.000230237	5.57564	0.0182121	0.224511	ENSMUSG00000038290	Smg6	protein_coding
236920	169.493	-0.00186165	0.000732807	5.57294	0.0182401	0.224511	ENSMUSG00000031216	Stard8	protein_coding
73713	50.3829	0.00113456	0.000495988	5.57388	0.0182303	0.224511	ENSMUSG00000043639	Rbm20	protein_coding
81630	385.187	-0.000682873	0.0002847	5.57686	0.0181993	0.224511	ENSMUSG00000051390	Zbtb22	protein_coding
66136	53.9722	-0.00108483	0.000457052	5.56591	0.0183134	0.224795	ENSMUSG00000036315	Polr1h	protein_coding
67414	286.502	0.000827413	0.000349647	5.56657	0.0183066	0.224795	ENSMUSG00000027668	Mfn1	protein_coding
75805	181.016	-0.000690174	0.000292339	5.56756	0.0182962	0.224795	ENSMUSG00000021710	Nln	protein_coding
13180	50.7627	0.00196559	0.000847858	5.56273	0.0183468	0.225	ENSMUSG00000020098	Pcbd1	protein_coding
67784	526.737	-0.0020268	0.000842197	5.56103	0.0183646	0.225013	ENSMUSG00000030123	Plxnd1	protein_coding
15904	653.42	-0.00104037	0.000425528	5.55806	0.0183958	0.22519	ENSMUSG00000021379	Id4	protein_coding
12889	6508.98	0.000989458	0.000432875	5.54632	0.0185196	0.22594	ENSMUSG00000033615	Cplx1	protein_coding
18417	1745.75	0.00137405	0.00059231	5.55032	0.0184773	0.22594	ENSMUSG00000037625	Cldn11	protein_coding
22215	2034.35	0.000520431	0.00021979	5.54458	0.018538	0.22594	ENSMUSG00000025326	Ube3a	protein_coding
269261	270.637	-0.000832213	0.000349971	5.54875	0.0184939	0.22594	ENSMUSG00000038900	Rpl12	protein_coding
67911	289.344	0.000483181	0.000206846	5.54428	0.0185412	0.22594	ENSMUSG00000050954	Zfp169	protein_coding
20265	2101.07	0.00106893	0.000474024	5.53503	0.0186395	0.226113	ENSMUSG00000064329	Scn1a	protein_coding
269854	309.095	-0.00106589	0.000434664	5.53558	0.0186336	0.226113	ENSMUSG00000035285	Nat14	protein_coding
66314	249.694	0.00066879	0.000291302	5.53679	0.0186208	0.226113	ENSMUSG00000000827	Tpd52l2	protein_coding
76654	22.5838	0.0013608	0.00059487	5.53706	0.0186179	0.226113	ENSMUSG00000026839	Upp2	protein_coding
66622	314.167	-0.000676345	0.000283669	5.53216	0.0186701	0.22628	ENSMUSG00000041712	Ubr7	protein_coding
232237	64.7298	0.00138162	0.000599427	5.53008	0.0186922	0.226344	ENSMUSG00000034037	Fgd5	protein_coding
320587	1123.06	0.00141124	0.000625102	5.52712	0.0187239	0.226524	ENSMUSG00000073680	Tmem88b	protein_coding
20440	261.628	0.000673811	0.000285247	5.52128	0.0187865	0.226669	ENSMUSG00000022885	St6gal1	protein_coding
545554	643.644	-0.00084021	0.000350655	5.52399	0.0187575	0.226669	ENSMUSG00000049097	Ankrd34a	protein_coding
66307	251.861	0.00101404	0.000439019	5.52239	0.0187746	0.226669	ENSMUSG00000024601	Isoc1	protein_coding
17758	4568.57	0.000621888	0.000266756	5.51232	0.0188829	0.227424	ENSMUSG00000032479	Map4	protein_coding
227937	1195.22	0.000577341	0.000251005	5.50956	0.0189128	0.22758	ENSMUSG00000026991	Pkp4	protein_coding
19219	26.4697	0.00161608	0.000716975	5.50177	0.0189972	0.228185	ENSMUSG00000039942	Ptger4	protein_coding
219150	364.307	0.000623653	0.000269935	5.50233	0.0189912	0.228185	ENSMUSG00000021972	Hmbox1	protein_coding
57738	133.069	0.000970566	0.000404927	5.50023	0.019014	0.228185	ENSMUSG00000022899	Slc15a2	protein_coding
17755	18147.8	0.000862604	0.00037629	5.48891	0.0191374	0.22824	ENSMUSG00000052727	Map1b	protein_coding
20773	171.937	0.000836137	0.000363025	5.49411	0.0190806	0.22824	ENSMUSG00000021036	Sptlc2	protein_coding
211323	122.999	0.00117717	0.000525979	5.49072	0.0191176	0.22824	ENSMUSG00000062991	Nrg1	protein_coding
226823	468.302	0.000560817	0.000239716	5.49179	0.019106	0.22824	ENSMUSG00000026608	Kctd3	protein_coding
237459	1052.07	-0.00143404	0.000569887	5.49022	0.0191231	0.22824	ENSMUSG00000020015	Cdk17	protein_coding
68794	53.542	0.00138099	0.000593481	5.48926	0.0191337	0.22824	ENSMUSG00000068699	Flnc	protein_coding
71963	86.4671	-0.000842672	0.000361785	5.49582	0.019062	0.22824	ENSMUSG00000047832	Cdca4	protein_coding
11302	3793.62	0.000673097	0.000288937	5.4873	0.0191551	0.228249	ENSMUSG00000025375	Aatk	protein_coding
69256	543.279	0.000446588	0.000191677	5.48525	0.0191776	0.228289	ENSMUSG00000024276	Zfp397	protein_coding
723912	22.3582	0.0019151	0.000840956	5.48235	0.0192095	0.228289	ENSMUSG00000065428	Mir382	miRNA
319165	83.1037	-0.00159049	0.000643301	5.47545	0.0192854	0.228989	ENSMUSG00000071478	H2ac7	protein_coding
209760	162.463	0.000780258	0.000338363	5.47057	0.0193394	0.229035	ENSMUSG00000042246	Tmc7	protein_coding
218639	387.497	-0.00105327	0.000441498	5.46893	0.0193575	0.229035	ENSMUSG00000042348	Arl15	protein_coding
22445	24.3902	0.00253467	0.00115745	5.47013	0.0193442	0.229035	ENSMUSG00000057836	Xlr3a	protein_coding
230279	110.096	0.000846387	0.00036628	5.47308	0.0193115	0.229035	ENSMUSG00000045917	Tmem268	protein_coding
12835	53.497	0.00302292	0.00117936	5.46377	0.0194148	0.229309	ENSMUSG00000048126	Col6a3	protein_coding
16564	1129.92	0.000652049	0.000282155	5.46382	0.0194142	0.229309	ENSMUSG00000022629	Kif21a	protein_coding
22627	3208.59	-0.00057039	0.000242475	5.4622	0.0194322	0.229314	ENSMUSG00000020849	Ywhae	protein_coding
319903	51.3443	0.00141401	0.000590152	5.46	0.0194566	0.229401	ENSMUSG00000115529	9630013A20Rik	lncRNA
14538	324.877	-0.00208586	0.000833108	5.45801	0.0194788	0.229461	ENSMUSG00000021360	Gcnt2	protein_coding
226154	472.926	0.000631268	0.000269984	5.45544	0.0195075	0.229598	ENSMUSG00000035342	Lzts2	protein_coding
12298	3697.05	-0.000864529	0.000360377	5.44911	0.0195783	0.229827	ENSMUSG00000017412	Cacnb4	protein_coding
245468	208.065	0.00112503	0.000492398	5.4501	0.0195672	0.229827	ENSMUSG00000046287	Pnma3	protein_coding
75712	111.477	-0.000920436	0.000388962	5.45077	0.0195597	0.229827	ENSMUSG00000025933	Tmem14a	protein_coding
233878	1641.33	0.000623159	0.000270142	5.4468	0.0196042	0.229875	ENSMUSG00000030683	Sez6l2	protein_coding
234214	1124.97	-0.00136989	0.0005581	5.44514	0.0196228	0.229875	ENSMUSG00000031626	Sorbs2	protein_coding
382793	670.828	0.0008329	0.000372102	5.44372	0.0196388	0.229875	ENSMUSG00000021704	Mtx3	protein_coding
66481	278.608	-0.00103741	0.000436241	5.44265	0.0196508	0.229875	ENSMUSG00000039001	Rps21	protein_coding
70727	1027.47	-0.00161317	0.000656975	5.44101	0.0196693	0.229892	ENSMUSG00000030134	Rasgef1a	protein_coding
19290	614.57	0.000510414	0.00022157	5.43336	0.0197557	0.230573	ENSMUSG00000043991	Pura	protein_coding
75731	122.878	0.000835394	0.000362223	5.4328	0.019762	0.230573	ENSMUSG00000050002	Idnk	protein_coding
20022	25.3568	-0.001352	0.000580357	5.42765	0.0198204	0.230854	ENSMUSG00000039771	Polr2j	protein_coding
66291	55.6245	-0.00105877	0.000456109	5.42907	0.0198043	0.230854	ENSMUSG00000028295	Smim8	protein_coding
269994	531.654	-0.00159412	0.0006608	5.41306	0.0199867	0.23259	ENSMUSG00000046182	Gsg1l	protein_coding
26949	616.366	0.00138774	0.000619441	5.40522	0.0200766	0.23315	ENSMUSG00000034993	Vat1	protein_coding
269630	157.133	-0.00071393	0.000306891	5.40519	0.0200769	0.23315	ENSMUSG00000073147	5031425E22Rik	lncRNA
54646	271.012	0.000621707	0.000268695	5.40433	0.0200869	0.23315	ENSMUSG00000039556	Ppp1r3f	protein_coding
12367	50.3926	-0.00114359	0.000493197	5.3924	0.0202246	0.234218	ENSMUSG00000031628	Casp3	protein_coding
27364	374.309	-0.00114854	0.000476676	5.39184	0.0202311	0.234218	ENSMUSG00000001323	Srr	protein_coding
64450	411.558	-0.000686681	0.000292681	5.39417	0.0202041	0.234218	ENSMUSG00000048216	Gpr85	protein_coding
67773	56.3423	-0.000906211	0.000394781	5.38738	0.0202828	0.234614	ENSMUSG00000030801	Kat8	protein_coding
320802	59.3703	0.00117514	0.000512941	5.38135	0.0203532	0.235225	ENSMUSG00000045777	Ifitm10	protein_coding
101476	833.728	0.00043505	0.000187568	5.37334	0.0204468	0.2357	ENSMUSG00000040268	Plekha1	protein_coding
382105	42.6225	0.00134884	0.000584071	5.37347	0.0204453	0.2357	ENSMUSG00000074060	Fbxw15	protein_coding
93685	163.2	0.000706578	0.000309969	5.3758	0.020418	0.2357	ENSMUSG00000025192	Entpd7	protein_coding
14910	125.102	-0.00110851	0.000478369	5.35446	0.0206693	0.236755	ENSMUSG00000086429	Gt(ROSA)26Sor	lncRNA
15213	490.456	-0.000709414	0.00030127	5.35596	0.0206516	0.236755	ENSMUSG00000040289	Hey1	protein_coding
16568	1328.33	0.00047567	0.000208501	5.35692	0.0206402	0.236755	ENSMUSG00000018395	Kif3a	protein_coding
53970	187.959	0.000659795	0.000288905	5.35362	0.0206793	0.236755	ENSMUSG00000005774	Rfx5	protein_coding
66297	49.528	-0.00157092	0.000647536	5.35793	0.0206282	0.236755	ENSMUSG00000060424	Pantr1	lncRNA
68137	301.618	-0.000626727	0.000270255	5.3575	0.0206333	0.236755	ENSMUSG00000002778	Kdelr1	protein_coding
68725	136.885	-0.00172396	0.000711051	5.35728	0.020636	0.236755	ENSMUSG00000046999	1110032F04Rik	protein_coding
98432	1206.5	0.000724311	0.000316759	5.36343	0.0205633	0.236755	ENSMUSG00000044340	Phlpp1	protein_coding
227697	227.498	0.000594721	0.000257251	5.34973	0.0207254	0.237081	ENSMUSG00000075419	Dolk	protein_coding
70784	33.0521	0.00105682	0.000465366	5.34799	0.0207462	0.237117	ENSMUSG00000041696	Rasl12	protein_coding
71974	120.752	0.00067593	0.000292365	5.33625	0.0208864	0.238516	ENSMUSG00000030505	Prmt3	protein_coding
12868	508.725	-0.000793377	0.000335719	5.33159	0.0209423	0.238952	ENSMUSG00000035885	Cox8a	protein_coding
19261	2529.31	-0.00116235	0.000482417	5.32879	0.020976	0.239133	ENSMUSG00000037902	Sirpa	protein_coding
13654	152.425	-0.00367926	0.00146529	5.32275	0.0210488	0.239557	ENSMUSG00000037868	Egr2	protein_coding
214804	56.2728	0.00091634	0.000390954	5.32319	0.0210435	0.239557	ENSMUSG00000036863	Syde2	protein_coding
73102	903.365	0.000653082	0.000288025	5.31176	0.021182	0.240869	ENSMUSG00000038267	Slc22a23	protein_coding
15203	39.7325	0.00142576	0.000640474	5.29696	0.0213627	0.242096	ENSMUSG00000031209	Heph	protein_coding
20085	67.5919	-0.000852323	0.000370836	5.29964	0.0213299	0.242096	ENSMUSG00000040952	Rps19	protein_coding
21353	153.574	-0.00068329	0.000297407	5.29371	0.0214026	0.242096	ENSMUSG00000064289	Tank	protein_coding
21425	106.722	0.000947102	0.000423846	5.29537	0.0213822	0.242096	ENSMUSG00000023990	Tfeb	protein_coding
232146	103.047	0.000739855	0.00032615	5.2952	0.0213843	0.242096	ENSMUSG00000035104	Eva1a	protein_coding
320092	33.3785	0.00209417	0.00100318	5.29437	0.0213945	0.242096	ENSMUSG00000053279	Aldh1a1	protein_coding
68572	194.891	-0.000729155	0.000315455	5.29262	0.021416	0.242096	ENSMUSG00000018858	Mrpl58	protein_coding
14745	649.802	0.00105567	0.000478294	5.28856	0.0214659	0.242282	ENSMUSG00000038668	Lpar1	protein_coding
68193	94.1716	-0.00125032	0.000539905	5.28836	0.0214684	0.242282	ENSMUSG00000098274	Rpl24	protein_coding
13642	508.923	-0.00153868	0.000647216	5.28645	0.021492	0.242344	ENSMUSG00000001300	Efnb2	protein_coding
230837	39.9185	0.00127543	0.000565364	5.28115	0.0215575	0.242662	ENSMUSG00000036995	Asap3	protein_coding
56188	50.4023	-0.00127219	0.000549543	5.28092	0.0215604	0.242662	ENSMUSG00000036570	Fxyd1	protein_coding
68337	341.134	-0.00167676	0.000678189	5.27979	0.0215744	0.242662	ENSMUSG00000006356	Crip2	protein_coding
225187	222.938	0.00102329	0.000447095	5.27501	0.0216337	0.24272	ENSMUSG00000057766	Ankrd29	protein_coding
23956	30.0847	-0.00236577	0.000967202	5.27572	0.0216248	0.24272	ENSMUSG00000079434	Neu2	protein_coding
67971	835.908	0.00138874	0.000625037	5.27525	0.0216306	0.24272	ENSMUSG00000014846	Tppp3	protein_coding
100503043	590.34	0.000635269	0.000276988	5.26821	0.0217183	0.243264	ENSMUSG00000049804	Armcx4	protein_coding
240913	272.336	0.00115462	0.000529052	5.26955	0.0217016	0.243264	ENSMUSG00000006403	Adamts4	protein_coding
19142	50.564	-0.0020742	0.00083553	5.26649	0.0217398	0.243301	ENSMUSG00000027978	Prss12	protein_coding
21937	82.3139	0.00083238	0.000359874	5.2638	0.0217734	0.243475	ENSMUSG00000030341	Tnfrsf1a	protein_coding
277854	264.09	0.000655582	0.000284526	5.2591	0.0218323	0.243805	ENSMUSG00000037426	Depdc5	protein_coding
56722	185.571	0.00138636	0.000626523	5.25855	0.0218392	0.243805	ENSMUSG00000022500	Litaf	protein_coding
319211	650.447	-0.00146032	0.000601738	5.25396	0.0218969	0.244246	ENSMUSG00000041923	Nol4	protein_coding
67063	709.239	0.00057147	0.000249921	5.25005	0.0219461	0.244592	ENSMUSG00000039611	Pgap4	protein_coding
210293	218.666	0.00126165	0.000556208	5.24542	0.0220046	0.245041	ENSMUSG00000038608	Dock10	protein_coding
108958	465.588	0.000502471	0.000218394	5.24338	0.0220305	0.245125	ENSMUSG00000026858	Miga2	protein_coding
17260	3413.06	-0.00319241	0.00124709	5.24019	0.0220709	0.245372	ENSMUSG00000005583	Mef2c	protein_coding
108682	468.274	0.000751327	0.00032043	5.2328	0.0221648	0.246212	ENSMUSG00000031700	Gpt2	protein_coding
100124467	31.8908	0.00136865	0.000598879	5.23037	0.0221958	0.246353	ENSMUSG00000076372	Mir568	miRNA
194655	90.9611	-0.0010305	0.000449142	5.22395	0.0222779	0.24706	ENSMUSG00000020653	Klf11	protein_coding
75616	400.215	-0.000745791	0.000326603	5.22128	0.0223121	0.247235	ENSMUSG00000071180	Smim15	protein_coding
74326	351.347	-0.000487676	0.000211988	5.21963	0.0223334	0.247267	ENSMUSG00000066037	Hnrnpr	protein_coding
13824	33.2019	0.0015569	0.000713833	5.21717	0.0223649	0.247413	ENSMUSG00000024376	Epb41l4a	protein_coding
12614	94.4296	-0.00167186	0.000683356	5.21027	0.0224538	0.247785	ENSMUSG00000016028	Celsr1	protein_coding
66864	53.742	-0.00123486	0.00055477	5.21218	0.0224292	0.247785	ENSMUSG00000045930	Clec14a	protein_coding
231327	144.412	-0.000883548	0.000383891	5.20731	0.0224921	0.248004	ENSMUSG00000029246	Ppat	protein_coding
110876	2965.32	-0.00102073	0.00043293	5.19507	0.0226511	0.249348	ENSMUSG00000075318	Scn2a	protein_coding
319172	76.5048	-0.00185581	0.000742384	5.19618	0.0226366	0.249348	ENSMUSG00000061615	H2ac4	protein_coding
330790	1183.41	0.00100943	0.000451504	5.18718	0.0227541	0.250277	ENSMUSG00000007594	Hapln4	protein_coding
104418	1742.29	-0.0013373	0.000564153	5.18156	0.0228278	0.250736	ENSMUSG00000040479	Dgkz	protein_coding
75659	66.4002	-0.000719432	0.000317136	5.18115	0.0228332	0.250736	ENSMUSG00000030032	Wdr54	protein_coding
238252	149.376	-0.000903937	0.000390428	5.17832	0.0228704	0.25094	ENSMUSG00000043398	Gpr135	protein_coding
232906	3596.57	0.00053513	0.000237126	5.16432	0.0230555	0.252206	ENSMUSG00000058230	Arhgap35	protein_coding
50934	337.759	-0.00109665	0.000466539	5.16631	0.0230291	0.252206	ENSMUSG00000022180	Slc7a8	protein_coding
71774	94.904	0.00083942	0.000372387	5.16391	0.0230609	0.252206	ENSMUSG00000018387	Shroom1	protein_coding
13516	34.5809	-0.00305322	0.00125717	5.16163	0.0230912	0.252333	ENSMUSG00000019936	Epyc	protein_coding
14674	1076.34	0.000438334	0.000192531	5.15458	0.0231852	0.252724	ENSMUSG00000020611	Gna13	protein_coding
231532	97.0069	0.00169334	0.000769746	5.1533	0.0232023	0.252724	ENSMUSG00000057315	Arhgap24	protein_coding
319277	356.595	0.000614945	0.000271842	5.1571	0.0231515	0.252724	ENSMUSG00000034560	Washc4	protein_coding
75718	24.1809	0.00171416	0.000736902	5.15413	0.0231912	0.252724	ENSMUSG00000028753	Vwa5b1	protein_coding
12894	207.84	0.000720079	0.000321685	5.15159	0.0232251	0.252768	ENSMUSG00000024900	Cpt1a	protein_coding
53608	57.6142	0.00144857	0.00060996	5.14993	0.0232473	0.252805	ENSMUSG00000028862	Map3k6	protein_coding
436090	204.939	0.000976951	0.000441281	5.147	0.0232866	0.253027	ENSMUSG00000091735	Gpr62	protein_coding
15441	1220.49	-0.000585551	0.000254081	5.14393	0.0233278	0.253082	ENSMUSG00000028759	Hp1bp3	protein_coding
52846	211.853	-0.000568793	0.000246865	5.14382	0.0233292	0.253082	ENSMUSG00000003135	Cnot11	protein_coding
22229	33.5179	0.00156719	0.000682659	5.13808	0.0234065	0.253119	ENSMUSG00000032942	Ucp3	protein_coding
55983	149.257	-0.00220205	0.000913018	5.13797	0.023408	0.253119	ENSMUSG00000035357	Pdzrn3	protein_coding
56461	710.361	-0.000899096	0.000388902	5.14207	0.0233528	0.253119	ENSMUSG00000079056	Kcnip3	protein_coding
67448	267.057	0.000665567	0.000295466	5.14033	0.0233761	0.253119	ENSMUSG00000026748	Plxdc2	protein_coding
58875	324.248	0.000676739	0.000303231	5.13635	0.0234298	0.253151	ENSMUSG00000029776	Hibadh	protein_coding
12950	314.494	0.00113966	0.00051932	5.13484	0.0234502	0.253168	ENSMUSG00000021613	Hapln1	protein_coding
14462	37.3913	0.00484011	0.00220518	5.13323	0.023472	0.2532	ENSMUSG00000015619	Gata3	protein_coding
27204	602.035	0.000854038	0.000381324	5.1297	0.0235197	0.253511	ENSMUSG00000059602	Syn3	protein_coding
21912	4355.44	-0.00094147	0.000397957	5.12631	0.0235657	0.253804	ENSMUSG00000058254	Tspan7	protein_coding
239096	89.2894	0.00129207	0.000572967	5.11968	0.023656	0.254159	ENSMUSG00000059674	Cdh24	protein_coding
67398	546.088	0.000471737	0.000208196	5.11836	0.0236739	0.254159	ENSMUSG00000032042	Srpr	protein_coding
76992	482.221	0.000660594	0.000291845	5.11833	0.0236743	0.254159	ENSMUSG00000036162	Fam219aos	lncRNA
94063	76.1288	-0.000744046	0.000334237	5.12117	0.0236357	0.254159	ENSMUSG00000024683	Mrpl16	protein_coding
11858	330.456	0.00116772	0.000530318	5.11547	0.0237134	0.254203	ENSMUSG00000001313	Rnd2	protein_coding
66873	1074.75	0.00095777	0.000434779	5.11249	0.0237542	0.254203	ENSMUSG00000043496	Tril	protein_coding
67972	4249.43	-0.00150236	0.000619432	5.11468	0.0237242	0.254203	ENSMUSG00000019943	Atp2b1	protein_coding
73998	845.207	-0.00066373	0.000286128	5.11263	0.0237522	0.254203	ENSMUSG00000029804	Herc3	protein_coding
110052	414.104	-0.000646044	0.000283563	5.10225	0.0238948	0.254291	ENSMUSG00000021377	Dek	protein_coding
12426	304.073	-0.00219608	0.00090942	5.10229	0.0238942	0.254291	ENSMUSG00000030898	Cckbr	protein_coding
17441	546.242	0.0013811	0.000630181	5.10247	0.0238919	0.254291	ENSMUSG00000076439	Mog	protein_coding
226591	134.319	-0.000662461	0.00029285	5.10261	0.0238898	0.254291	ENSMUSG00000040843	Tiprl	protein_coding
245902	29.9693	0.00109213	0.000493603	5.10984	0.0237905	0.254291	ENSMUSG00000034303	Ccdc15	protein_coding
71835	592.634	-0.000802975	0.000348421	5.10341	0.0238789	0.254291	ENSMUSG00000062190	Lancl2	protein_coding
73162	38.8044	-0.00104806	0.000467666	5.10909	0.0238008	0.254291	ENSMUSG00000041161	Otud3	protein_coding
638247	1462.67	0.000619156	0.00027726	5.096	0.023981	0.254806	ENSMUSG00000097006	9530082P21Rik	lncRNA
68588	38.0973	0.00179555	0.000815483	5.09707	0.0239663	0.254806	ENSMUSG00000054196	Cthrc1	protein_coding
67623	246.079	0.000713896	0.000316518	5.09416	0.0240065	0.254875	ENSMUSG00000040234	Tm7sf3	protein_coding
104174	50.0026	-0.00169954	0.00073025	5.09247	0.0240299	0.254889	ENSMUSG00000024827	Gldc	protein_coding
213452	790.55	0.000404154	0.000181444	5.09133	0.0240458	0.254889	ENSMUSG00000042046	Dstyk	protein_coding
381582	161.587	-0.000757444	0.00033334	5.08933	0.0240735	0.254982	ENSMUSG00000084845	Tmem240	protein_coding
105377	112.612	-0.000707914	0.000313451	5.06109	0.0244689	0.255198	ENSMUSG00000021597	Slf1	protein_coding
12297	1012.35	-0.00169818	0.000697411	5.06294	0.0244428	0.255198	ENSMUSG00000003352	Cacnb3	protein_coding
140780	362.089	0.000634257	0.000281455	5.06075	0.0244737	0.255198	ENSMUSG00000034663	Bmp2k	protein_coding
14593	577.377	0.000536674	0.000241052	5.06978	0.0243465	0.255198	ENSMUSG00000021302	Ggps1	protein_coding
15369	205.607	0.000560513	0.00024906	5.07024	0.02434	0.255198	ENSMUSG00000004070	Hmox2	protein_coding
17126	417.711	0.000609887	0.000275575	5.07622	0.0242562	0.255198	ENSMUSG00000024563	Smad2	protein_coding
17859	614.104	-0.000514467	0.000225475	5.08086	0.0241914	0.255198	ENSMUSG00000025025	Mxi1	protein_coding
19736	2389.22	-0.00158707	0.000674597	5.06094	0.024471	0.255198	ENSMUSG00000038530	Rgs4	protein_coding
20319	31.657	0.00173839	0.000791625	5.07945	0.024211	0.255198	ENSMUSG00000027996	Sfrp2	protein_coding
211914	331.712	0.000592811	0.000260352	5.07811	0.0242298	0.255198	ENSMUSG00000052632	Asap2	protein_coding
21338	72.1325	0.00162035	0.00072087	5.06942	0.0243515	0.255198	ENSMUSG00000028172	Tacr3	protein_coding
22365	88.8694	-0.0007543	0.000336895	5.06603	0.0243993	0.255198	ENSMUSG00000015747	Vps45	protein_coding
30948	963.957	0.000573831	0.00025825	5.06353	0.0244344	0.255198	ENSMUSG00000024381	Bin1	protein_coding
319150	171.974	-0.00128618	0.000542975	5.06598	0.0243999	0.255198	ENSMUSG00000069267	H3c2	protein_coding
67092	768.398	0.00111358	0.000510682	5.06563	0.0244048	0.255198	ENSMUSG00000027199	Gatm	protein_coding
71728	176.045	-0.000670528	0.000296878	5.07355	0.0242936	0.255198	ENSMUSG00000026213	Stk11ip	protein_coding
74478	44.9534	0.0012973	0.000579475	5.06513	0.0244119	0.255198	ENSMUSG00000071669	Snx29	protein_coding
76892	151.5	-0.000598444	0.000264862	5.07316	0.024299	0.255198	ENSMUSG00000020521	Rnft1	protein_coding
78283	680.136	0.000826152	0.000375275	5.07255	0.0243077	0.255198	ENSMUSG00000041020	Map7d2	protein_coding
12799	4644.04	0.0011582	0.000530276	5.05593	0.0245418	0.255512	ENSMUSG00000006782	Cnp	protein_coding
22153	5440.98	0.000731208	0.000332087	5.05699	0.0245269	0.255512	ENSMUSG00000062591	Tubb4a	protein_coding
12569	3379.91	-0.00126693	0.000533719	5.05259	0.0245892	0.255609	ENSMUSG00000048895	Cdk5r1	protein_coding
74268	34.2337	0.0010988	0.000508992	5.05372	0.0245732	0.255609	ENSMUSG00000003604	Aven	protein_coding
27883	272.483	0.000671305	0.000301687	5.05051	0.0246187	0.255689	ENSMUSG00000013539	Tango2	protein_coding
387152	28.191	0.00135746	0.000615671	5.04937	0.0246349	0.255689	ENSMUSG00000065426	Mir134	miRNA
17313	58.999	0.0015581	0.000733925	5.04261	0.0247312	0.255927	ENSMUSG00000030218	Mgp	protein_coding
53320	51.3521	0.00120084	0.000549252	5.04077	0.0247575	0.255927	ENSMUSG00000001773	Folh1	protein_coding
56412	104.695	0.000729154	0.0003229	5.04125	0.0247506	0.255927	ENSMUSG00000036285	Noa1	protein_coding
66972	1096.15	-0.00107673	0.000463563	5.04269	0.0247301	0.255927	ENSMUSG00000046329	Slc25a23	protein_coding
69156	37.0629	0.00113181	0.000506078	5.03975	0.024772	0.255927	ENSMUSG00000021773	Comtd1	protein_coding
12490	242.656	-0.00190668	0.000764574	5.03636	0.0248206	0.256232	ENSMUSG00000016494	Cd34	protein_coding
353234	39.8216	0.000930634	0.000416277	5.03068	0.0249021	0.256679	ENSMUSG00000104148	Pcdha2	protein_coding
66218	69.4489	-0.000985158	0.000435534	5.03155	0.0248896	0.256679	ENSMUSG00000022354	Ndufb9	protein_coding
215015	923.809	0.000509165	0.000228353	5.02732	0.0249505	0.256981	ENSMUSG00000033557	Fam20b	protein_coding
21847	377.511	-0.00222007	0.000879004	5.02366	0.0250033	0.257327	ENSMUSG00000037465	Klf10	protein_coding
19357	803.137	-0.000410998	0.00018249	5.01847	0.0250783	0.257728	ENSMUSG00000022314	Rad21	protein_coding
208104	258.975	0.000741512	0.000327892	5.01815	0.025083	0.257728	ENSMUSG00000038342	Mlxip	protein_coding
242667	2206.46	-0.00166892	0.000699092	5.01578	0.0251173	0.257728	ENSMUSG00000042388	Dlgap3	protein_coding
73212	30.5225	-0.00113084	0.000501338	5.01567	0.0251189	0.257728	ENSMUSG00000053553	3110082I17Rik	protein_coding
69020	64.5166	-0.00079063	0.000352391	5.01295	0.0251584	0.257936	ENSMUSG00000034429	Zfp707	protein_coding
52538	23.9076	-0.00148381	0.000657114	5.00879	0.0252189	0.258162	ENSMUSG00000036880	Acaa2	protein_coding
66443	55.5396	-0.00167438	0.000718788	5.00979	0.0252044	0.258162	ENSMUSG00000044469	Tnfaip8l1	protein_coding
229599	133.267	-0.000781202	0.000348516	5.00743	0.0252387	0.258169	ENSMUSG00000038550	Ciart	protein_coding
17904	481.682	-0.000791399	0.000356582	4.99902	0.0253617	0.259119	ENSMUSG00000090841	Myl6	protein_coding
28077	88.6684	-0.000758729	0.000335793	4.99844	0.0253702	0.259119	ENSMUSG00000021598	Med10	protein_coding
73728	2415.5	-0.00174876	0.000717049	4.99257	0.0254563	0.259802	ENSMUSG00000037126	Psd	protein_coding
14623	692.05	0.00102003	0.000462265	4.9762	0.0256984	0.260757	ENSMUSG00000040055	Gjb6	protein_coding
235043	51.6833	-0.00103871	0.000465977	4.97574	0.0257051	0.260757	ENSMUSG00000040883	Tmem205	protein_coding
50505	218.948	0.000501568	0.000223935	4.97614	0.0256993	0.260757	ENSMUSG00000022545	Ercc4	protein_coding
56016	37.9354	0.00192446	0.000932288	4.98171	0.0256166	0.260757	ENSMUSG00000019853	Hebp2	protein_coding
64050	133.321	-0.000795745	0.000351611	4.98086	0.0256292	0.260757	ENSMUSG00000020171	Yeats4	protein_coding
73680	35.4632	-0.00141003	0.000636371	4.98244	0.0256058	0.260757	ENSMUSG00000028807	Zbtb8a	protein_coding
75216	38.5372	-0.00156973	0.000699377	4.97846	0.0256648	0.260757	ENSMUSG00000061533	Cep128	protein_coding
76577	383.554	0.000421599	0.000190382	4.97635	0.0256961	0.260757	ENSMUSG00000025873	Faf2	protein_coding
22343	1264.59	-0.00058617	0.000261258	4.97409	0.0257298	0.26081	ENSMUSG00000027162	Lin7c	protein_coding
77125	584.529	0.00129616	0.000605376	4.97137	0.0257703	0.261024	ENSMUSG00000024810	Il33	protein_coding
107522	221.483	0.00114452	0.000531285	4.96865	0.0258107	0.261199	ENSMUSG00000022842	Ece2	protein_coding
67710	85.0427	-0.000836181	0.000380953	4.9676	0.0258264	0.261199	ENSMUSG00000071662	Polr2g	protein_coding
320495	879.762	-0.00193569	0.000815705	4.96606	0.0258495	0.261236	ENSMUSG00000064065	Ipcef1	protein_coding
22388	973.715	0.000461244	0.000204434	4.96183	0.0259127	0.261677	ENSMUSG00000005103	Wdr1	protein_coding
24131	82.1386	0.000933549	0.000420836	4.95859	0.0259614	0.261972	ENSMUSG00000021798	Ldb3	protein_coding
227059	2008.92	-0.00120752	0.00052283	4.95679	0.0259884	0.262048	ENSMUSG00000025986	Slc39a10	protein_coding
76820	1685.85	-0.00134912	0.000571178	4.95006	0.0260897	0.262873	ENSMUSG00000020589	Cyria	protein_coding
14430	249.835	-0.000566386	0.000255575	4.94674	0.0261399	0.263181	ENSMUSG00000036073	Galt	polymorphic_pseudogene
192678	320.655	-0.000945012	0.00041475	4.944	0.0261813	0.263204	ENSMUSG00000025795	Rassf3	protein_coding
68119	64.1568	0.00095161	0.000428761	4.94466	0.0261714	0.263204	ENSMUSG00000031875	Cmtm3	protein_coding
100862359	25.1545	0.0022826	0.00102566	4.94234	0.0262066	0.26326	ENSMUSG00000095550	Gm21671	protein_coding
232227	3309.79	0.000595241	0.000271673	4.94105	0.0262261	0.26326	ENSMUSG00000034312	Iqsec1	protein_coding
192734	330.556	0.000998772	0.000466868	4.93413	0.0263314	0.263923	ENSMUSG00000046807	Lrrc75b	protein_coding
65115	118.313	0.000793703	0.000360425	4.93434	0.0263281	0.263923	ENSMUSG00000031872	Bean1	protein_coding
192287	470.751	0.000640716	0.000291666	4.92929	0.0264051	0.264465	ENSMUSG00000032449	Slc25a36	protein_coding
68018	745.082	0.00062619	0.000287014	4.92502	0.0264706	0.264922	ENSMUSG00000021669	Cert1	protein_coding
51788	89.5479	-0.00115296	0.000511615	4.92086	0.0265343	0.265363	ENSMUSG00000037894	H2az1	protein_coding
66164	245.252	-0.000801664	0.000355579	4.91821	0.026575	0.265572	ENSMUSG00000031917	Nip7	protein_coding
54003	844.926	-0.00154508	0.000655567	4.91389	0.0266417	0.26604	ENSMUSG00000022454	Nell2	protein_coding
14403	366.616	-0.00204598	0.000868748	4.91127	0.026682	0.266048	ENSMUSG00000029054	Gabrd	protein_coding
241846	430.847	-0.000682439	0.000302568	4.91243	0.0266641	0.266048	ENSMUSG00000039108	Lsm14b	protein_coding
13052	325.414	-0.000894016	0.000392325	4.90995	0.0267024	0.266054	ENSMUSG00000022865	Cxadr	protein_coding
71883	218.212	-0.000624772	0.000279638	4.90478	0.0267825	0.266655	ENSMUSG00000029319	Coq2	protein_coding
110119	206.439	0.000490503	0.000224238	4.90297	0.0268105	0.266736	ENSMUSG00000032306	Mpi	protein_coding
102462	180.439	-0.000732432	0.000328445	4.89974	0.0268608	0.266841	ENSMUSG00000032288	Imp3	protein_coding
12121	574.996	0.000559991	0.000257323	4.89983	0.0268593	0.266841	ENSMUSG00000003452	Bicd1	protein_coding
73420	340.106	-0.00163457	0.000690255	4.89828	0.0268834	0.266868	ENSMUSG00000031971	Ccsap	protein_coding
14007	3277.19	-0.00142468	0.00060376	4.89538	0.0269286	0.26712	ENSMUSG00000002107	Celf2	protein_coding
15312	238.531	-0.00057085	0.000257542	4.89378	0.0269537	0.267171	ENSMUSG00000040681	Hmgn1	protein_coding
109294	972.922	-0.000771285	0.000340637	4.88486	0.0270932	0.267764	ENSMUSG00000048960	Prex2	protein_coding
16598	150.915	-0.0013395	0.000618359	4.88517	0.0270883	0.267764	ENSMUSG00000055148	Klf2	protein_coding
20907	755.976	-0.00279639	0.00113334	4.8856	0.0270816	0.267764	ENSMUSG00000007207	Stx1a	protein_coding
231855	116.574	0.000782284	0.000357023	4.885	0.0270911	0.267764	ENSMUSG00000039623	Ap5z1	protein_coding
116701	138.836	-0.000617422	0.000278932	4.87288	0.027282	0.26884	ENSMUSG00000008090	Fgfrl1	protein_coding
12861	591.991	-0.00100514	0.000446623	4.87391	0.0272657	0.26884	ENSMUSG00000041697	Cox6a1	protein_coding
72055	435.152	0.000568966	0.000261672	4.8733	0.0272753	0.26884	ENSMUSG00000061306	Slc38a10	protein_coding
99375	282.058	-0.000521892	0.000231498	4.87663	0.0272228	0.26884	ENSMUSG00000031446	Cul4a	protein_coding
20852	69.3192	-0.00078671	0.000352452	4.86689	0.0273767	0.269576	ENSMUSG00000002147	Stat6	protein_coding
20054	954.756	-0.000689062	0.000308166	4.86492	0.0274081	0.269687	ENSMUSG00000063457	Rps15	protein_coding
12522	262.707	0.0017592	0.000824398	4.85944	0.0274953	0.27015	ENSMUSG00000015396	Cd83	protein_coding
230904	469.573	0.000863916	0.000403763	4.85568	0.0275552	0.27054	ENSMUSG00000041556	Fbxo2	protein_coding
319153	284.6	-0.00110155	0.000472954	4.8512	0.0276269	0.271035	ENSMUSG00000101972	H3c11	protein_coding
319184	42.0751	-0.00178324	0.000777737	4.84828	0.0276738	0.27111	ENSMUSG00000062727	H2bc12	protein_coding
64242	60.7215	0.00202069	0.000925948	4.84697	0.0276948	0.271119	ENSMUSG00000021032	Ngb	protein_coding
101694	227.175	-0.00108208	0.00048081	4.84403	0.027742	0.271383	ENSMUSG00000097023	Mir9-3hg	lncRNA
12631	4112.28	-0.00054658	0.000247306	4.84221	0.0277713	0.271472	ENSMUSG00000056201	Cfl1	protein_coding
106821	37.5264	-0.00103799	0.000475583	4.8307	0.0279573	0.271548	ENSMUSG00000040771	Oard1	protein_coding
118445	472.111	-0.00171366	0.00073816	4.83257	0.027927	0.271548	ENSMUSG00000035397	Klf16	protein_coding
16490	5117.53	0.000708236	0.000331422	4.83776	0.0278431	0.271548	ENSMUSG00000040724	Kcna2	protein_coding
18994	55.3404	-0.00181713	0.000792387	4.84042	0.0278001	0.271548	ENSMUSG00000056854	Pou3f4	protein_coding
224997	3431.58	-0.00122461	0.000528285	4.83281	0.0279231	0.271548	ENSMUSG00000003279	Dlgap1	protein_coding
26395	1109.38	-0.000839371	0.000365832	4.83622	0.0278679	0.271548	ENSMUSG00000004936	Map2k1	protein_coding
269109	943.177	-0.00082929	0.000369372	4.83047	0.0279609	0.271548	ENSMUSG00000036815	Dpp10	protein_coding
69386	881.449	-0.0010188	0.000446389	4.83561	0.0278779	0.271548	ENSMUSG00000060981	H4c8	protein_coding
76527	198.964	-0.00141337	0.00061298	4.83272	0.0279246	0.271548	ENSMUSG00000031750	Il34	protein_coding
27055	147.199	-0.000746364	0.000332538	4.82906	0.0279839	0.271575	ENSMUSG00000029781	Fkbp9	protein_coding
380728	48.4429	-0.00378528	0.00155801	4.82701	0.0280172	0.271702	ENSMUSG00000035355	Kcnh4	protein_coding
102294	63.0102	-0.000948071	0.000435313	4.81527	0.0282087	0.272129	ENSMUSG00000079057	Cyp4v3	protein_coding
109232	290.379	0.00101699	0.000479088	4.80492	0.0283786	0.272129	ENSMUSG00000038936	Sccpdh	protein_coding
11988	421.735	0.000701542	0.000326483	4.81525	0.028209	0.272129	ENSMUSG00000031596	Slc7a2	protein_coding
12293	1535.79	-0.00113949	0.000500164	4.80789	0.0283296	0.272129	ENSMUSG00000040118	Cacna2d1	protein_coding
16177	66.5021	0.00124927	0.000554062	4.82161	0.0281052	0.272129	ENSMUSG00000026072	Il1r1	protein_coding
18704	492.283	0.00056864	0.000260559	4.80551	0.0283689	0.272129	ENSMUSG00000030660	Pik3c2a	protein_coding
20324	109.989	0.0010286	0.000474046	4.81217	0.0282595	0.272129	ENSMUSG00000045954	Cavin2	protein_coding
22763	1469.95	-0.000561138	0.00024953	4.81965	0.0281371	0.272129	ENSMUSG00000022201	Zfr	protein_coding
23794	60.1922	0.00134388	0.000653626	4.81079	0.028282	0.272129	ENSMUSG00000022894	Adamts5	protein_coding
245828	83.7697	-0.000929335	0.0004338	4.80869	0.0283165	0.272129	ENSMUSG00000049299	Trappc1	protein_coding
269704	1131.49	0.000412113	0.000189308	4.81332	0.0282405	0.272129	ENSMUSG00000079215	Zfp664	protein_coding
50525	30.3223	-0.00172677	0.000749596	4.8217	0.0281035	0.272129	ENSMUSG00000022783	Spag6l	protein_coding
69743	99.9648	0.00101582	0.000468038	4.80981	0.0282982	0.272129	ENSMUSG00000028977	Casz1	protein_coding
70296	377.58	0.000446292	0.000204126	4.8036	0.0284003	0.272129	ENSMUSG00000039678	Tbc1d13	protein_coding
72898	488.37	-0.00103819	0.000456178	4.80329	0.0284054	0.272129	ENSMUSG00000029348	Asphd2	protein_coding
76983	35.5327	0.00169247	0.000755106	4.81301	0.0282457	0.272129	ENSMUSG00000020952	Scfd1	protein_coding
80904	1394.92	-0.000526114	0.000237052	4.8087	0.0283164	0.272129	ENSMUSG00000040415	Dtx3	protein_coding
207958	637.598	0.000498884	0.000231613	4.79703	0.0285088	0.272925	ENSMUSG00000063362	Alg11	protein_coding
18549	2671.66	-0.00124709	0.000536103	4.79019	0.0286223	0.273767	ENSMUSG00000027419	Pcsk2	protein_coding
59022	125.827	-0.000941903	0.000434822	4.78928	0.0286374	0.273767	ENSMUSG00000015092	Edf1	protein_coding
16480	344.529	-0.000585828	0.000269083	4.78092	0.0287767	0.274512	ENSMUSG00000001552	Jup	protein_coding
56212	180.508	0.00111128	0.000529816	4.78191	0.0287602	0.274512	ENSMUSG00000073982	Rhog	protein_coding
93683	444.833	-0.000702742	0.000320324	4.78241	0.0287518	0.274512	ENSMUSG00000032252	Glce	protein_coding
209630	430.539	0.000601936	0.000274354	4.77618	0.028856	0.275037	ENSMUSG00000026657	Frmd4a	protein_coding
319477	1421.7	-0.000800713	0.000357285	4.77519	0.0288726	0.275037	ENSMUSG00000066607	Insyn1	protein_coding
107065	1304.51	-0.000900696	0.000396971	4.77289	0.0289112	0.275125	ENSMUSG00000071862	Lrrtm2	protein_coding
224111	1325.21	0.00045192	0.000208821	4.7722	0.0289228	0.275125	ENSMUSG00000053774	Ubxn7	protein_coding
19144	25.209	0.00229071	0.00121529	4.77066	0.0289487	0.275176	ENSMUSG00000050063	Klk6	protein_coding
67426	208.481	-0.000505355	0.000229765	4.76618	0.0290241	0.27552	ENSMUSG00000026489	Coq8a	protein_coding
72927	777.308	0.000646719	0.000297602	4.76608	0.0290259	0.27552	ENSMUSG00000046240	Hepacam	protein_coding
16848	251.446	0.000714894	0.000322155	4.7613	0.0291065	0.275942	ENSMUSG00000029570	Lfng	protein_coding
67488	297.629	-0.000671379	0.000306896	4.75961	0.0291351	0.275973	ENSMUSG00000023055	Calcoco1	protein_coding
16372	100.907	0.00385008	0.00180934	4.75437	0.0292241	0.276502	ENSMUSG00000001504	Irx2	protein_coding
269152	324.294	0.00120019	0.000572684	4.75389	0.0292321	0.276502	ENSMUSG00000026494	Kif26b	protein_coding
22004	39.9539	0.00142164	0.000681635	4.75246	0.0292564	0.276536	ENSMUSG00000028464	Tpm2	protein_coding
78388	49.8717	0.00122731	0.000577456	4.74585	0.029369	0.277406	ENSMUSG00000030681	Mvp	protein_coding
232975	7931.99	0.000643977	0.000300035	4.74025	0.0294648	0.277531	ENSMUSG00000040907	Atp1a3	protein_coding
319164	90.7691	-0.00130137	0.00057379	4.74108	0.0294505	0.277531	ENSMUSG00000069270	H2ac6	protein_coding
53951	192.334	0.00064428	0.000300685	4.74187	0.029437	0.277531	ENSMUSG00000050668	Gpatch11	protein_coding
74106	233.217	-0.000848743	0.000382981	4.74191	0.0294363	0.277531	ENSMUSG00000026571	Dcaf6	protein_coding
24099	21.9702	0.00188237	0.000912811	4.73725	0.0295162	0.27782	ENSMUSG00000031497	Tnfsf13b	protein_coding
50772	922.759	0.000599349	0.000280364	4.73503	0.0295543	0.277984	ENSMUSG00000042688	Mapk6	protein_coding
15560	850.447	0.00137002	0.000635054	4.73104	0.0296229	0.278052	ENSMUSG00000041380	Htr2c	protein_coding
244885	31.2599	0.00128062	0.000589439	4.731	0.0296236	0.278052	ENSMUSG00000046460	Sh2d7	protein_coding
72828	217.759	0.000877711	0.000416734	4.73214	0.0296039	0.278052	ENSMUSG00000032020	Ubash3b	protein_coding
320404	769.129	0.00124335	0.000597812	4.72728	0.0296878	0.27846	ENSMUSG00000038855	Itpkb	protein_coding
231912	839.266	0.000646914	0.000301017	4.72449	0.0297359	0.278717	ENSMUSG00000041298	Katnal1	protein_coding
13643	1508.51	0.00106909	0.000505122	4.71892	0.0298325	0.279159	ENSMUSG00000003934	Efnb3	protein_coding
240261	38.8363	-0.00113851	0.000508673	4.71698	0.0298662	0.279159	ENSMUSG00000071855	Ccdc112	protein_coding
414093	428.449	0.000460308	0.000214012	4.7177	0.0298537	0.279159	ENSMUSG00000112280	A830082N09Rik	lncRNA
240476	488.283	0.000583969	0.000273984	4.71141	0.029963	0.279508	ENSMUSG00000048410	Zfp407	protein_coding
74365	427.004	0.000790264	0.000369451	4.71169	0.0299582	0.279508	ENSMUSG00000016239	Lonrf3	protein_coding
14390	267.483	-0.000439564	0.000200538	4.70391	0.0300941	0.280121	ENSMUSG00000008976	Gabpa	protein_coding
52882	3343.99	-0.000882919	0.000399388	4.70432	0.0300869	0.280121	ENSMUSG00000021719	Rgs7bp	protein_coding
66665	86.4144	-0.000727601	0.000337155	4.70584	0.0300604	0.280121	ENSMUSG00000039693	Msantd3	protein_coding
271305	83.4971	-0.00116468	0.000527818	4.69968	0.0301682	0.280617	ENSMUSG00000016624	Phf21b	protein_coding
108655	901.37	-0.00234979	0.00100516	4.69688	0.0302174	0.280658	ENSMUSG00000030067	Foxp1	protein_coding
11441	101.576	0.000885703	0.000414543	4.69807	0.0301966	0.280658	ENSMUSG00000030525	Chrna7	protein_coding
12032	1426.24	0.000540986	0.0002513	4.69468	0.0302562	0.280658	ENSMUSG00000004892	Bcan	protein_coding
235293	485.285	0.000638273	0.000301219	4.69492	0.030252	0.280658	ENSMUSG00000032018	Sc5d	protein_coding
14405	347.792	0.00118982	0.00055549	4.69094	0.030322	0.280881	ENSMUSG00000001260	Gabrg1	protein_coding
385658	242.046	0.00106511	0.000510736	4.69178	0.0303072	0.280881	ENSMUSG00000075033	Nxpe3	protein_coding
100217415	58.6357	-0.000904756	0.000416255	4.6809	0.0304998	0.281104	ENSMUSG00000089281	Scarna6	scaRNA
100504156	20.98	-0.00221213	0.000979871	4.68532	0.0304214	0.281104	ENSMUSG00000096753	Fam181a	protein_coding
108657	239.412	0.000613387	0.000281695	4.67426	0.030618	0.281104	ENSMUSG00000026269	Rnpepl1	protein_coding
12323	4406.9	-0.000984446	0.00043485	4.68686	0.0303942	0.281104	ENSMUSG00000057897	Camk2b	protein_coding
19659	29.2991	-0.00133088	0.000602153	4.67548	0.0305962	0.281104	ENSMUSG00000046402	Rbp1	protein_coding
22409	37.4256	-0.00328908	0.00127877	4.68733	0.0303858	0.281104	ENSMUSG00000026167	Wnt10a	protein_coding
234915	220.098	-0.000840565	0.000386134	4.67705	0.0305682	0.281104	ENSMUSG00000040729	Cep126	protein_coding
23921	43.0283	0.00129845	0.000588132	4.67427	0.0306177	0.281104	ENSMUSG00000005057	Sh2b2	protein_coding
241638	2192.69	-0.00155467	0.000674402	4.68196	0.030481	0.281104	ENSMUSG00000037703	Lzts3	protein_coding
242860	433.392	-0.000620388	0.000285159	4.6821	0.0304784	0.281104	ENSMUSG00000039968	Rsbn1l	protein_coding
53420	408.84	-0.00170154	0.000727058	4.67704	0.0305683	0.281104	ENSMUSG00000004961	Syt5	protein_coding
56224	1374.54	-0.000905145	0.00040316	4.67467	0.0306106	0.281104	ENSMUSG00000028152	Tspan5	protein_coding
65255	26.757	0.00284009	0.00140919	4.67921	0.0305299	0.281104	ENSMUSG00000042607	Asb4	protein_coding
76429	93.7796	-0.000766414	0.000353077	4.67066	0.0306822	0.281502	ENSMUSG00000030946	Lhpp	protein_coding
100072	3108.65	0.000635607	0.000297666	4.66108	0.0308538	0.281608	ENSMUSG00000014592	Camta1	protein_coding
19267	198.289	0.000744475	0.000351046	4.66138	0.0308484	0.281608	ENSMUSG00000041836	Ptpre	protein_coding
20512	4242.26	-0.000992653	0.000452727	4.65542	0.0309557	0.281608	ENSMUSG00000005360	Slc1a3	protein_coding
21894	498.126	0.000503645	0.000236611	4.65606	0.0309442	0.281608	ENSMUSG00000028465	Tln1	protein_coding
26385	285.812	-0.000622851	0.000286199	4.65484	0.0309662	0.281608	ENSMUSG00000074886	Grk6	protein_coding
26965	350.354	-0.000402869	0.000187505	4.65586	0.0309477	0.281608	ENSMUSG00000029686	Cul1	protein_coding
56695	1297.87	0.000986796	0.000472232	4.66328	0.0308144	0.281608	ENSMUSG00000026179	Pnkd	protein_coding
606496	537.731	-0.000782439	0.000355014	4.65557	0.030953	0.281608	ENSMUSG00000057177	Gsk3a	protein_coding
66684	260.358	-0.00112201	0.00051142	4.65867	0.0308971	0.281608	ENSMUSG00000051579	Tceal8	protein_coding
78408	1423.14	-0.00158558	0.000686392	4.65809	0.0309076	0.281608	ENSMUSG00000050821	Fam131a	protein_coding
80291	57.6843	-0.00105288	0.000469761	4.65599	0.0309454	0.281608	ENSMUSG00000029401	Rilpl2	protein_coding
93761	120.52	-0.000832149	0.000376938	4.66285	0.030822	0.281608	ENSMUSG00000031099	Smarca1	protein_coding
212547	132.438	0.000689449	0.000319981	4.64799	0.0310899	0.282542	ENSMUSG00000036208	Nepro	protein_coding
17120	48.866	0.00118046	0.000567078	4.63975	0.0312395	0.282601	ENSMUSG00000029554	Mad1l1	protein_coding
20103	99.7348	-0.000975271	0.000457281	4.64447	0.0311538	0.282601	ENSMUSG00000012848	Rps5	protein_coding
320709	113.885	0.00117039	0.000561669	4.64008	0.0312336	0.282601	ENSMUSG00000063296	Tmem117	protein_coding
52552	107.46	0.00108142	0.000502442	4.63998	0.0312354	0.282601	ENSMUSG00000021725	Parp8	protein_coding
69068	30.787	0.00157143	0.000734013	4.64218	0.0311954	0.282601	ENSMUSG00000056313	Tcim	protein_coding
69071	95.687	-0.000734708	0.000343205	4.63837	0.0312647	0.282601	ENSMUSG00000037278	Tmem97	protein_coding
80890	2544.9	0.000474842	0.000220892	4.63937	0.0312465	0.282601	ENSMUSG00000027993	Trim2	protein_coding
98682	1518.86	0.000623132	0.000294773	4.64175	0.0312032	0.282601	ENSMUSG00000041439	Mfsd6	protein_coding
72296	1261.51	0.000570818	0.000265704	4.63449	0.0313355	0.283052	ENSMUSG00000041263	Rusc1	protein_coding
28109	326.403	0.000504196	0.000237366	4.6322	0.0313773	0.283239	ENSMUSG00000020255	Nopchap1	protein_coding
228543	53.676	0.00106149	0.000502396	4.62651	0.0314815	0.283418	ENSMUSG00000034226	Rhov	protein_coding
338363	56.7188	0.000873438	0.00041556	4.62793	0.0314555	0.283418	ENSMUSG00000049411	Tmem241	protein_coding
54376	334.234	-0.00200649	0.00086517	4.62864	0.0314425	0.283418	ENSMUSG00000066189	Cacng3	protein_coding
74684	28.5874	0.00120223	0.000556217	4.62689	0.0314746	0.283418	ENSMUSG00000022543	Dnaaf8	transcribed_unitary_pseudogene
171212	123.457	0.000737885	0.00034302	4.62394	0.0315286	0.283652	ENSMUSG00000020520	Galnt10	protein_coding
108043	33.5043	0.00227954	0.00106302	4.61953	0.0316099	0.283754	ENSMUSG00000031492	Chrnb3	protein_coding
224105	432.729	0.000407419	0.000189851	4.61874	0.0316244	0.283754	ENSMUSG00000022781	Pak2	protein_coding
26413	3880.76	-0.00104261	0.000468886	4.62072	0.031588	0.283754	ENSMUSG00000063358	Mapk1	protein_coding
60599	370.559	0.000849928	0.000396816	4.61989	0.0316032	0.283754	ENSMUSG00000028211	Trp53inp1	protein_coding
108068	334.513	-0.00157232	0.00066468	4.6081	0.0318213	0.284309	ENSMUSG00000023192	Grm2	protein_coding
22348	1648.04	0.000889397	0.000422608	4.60832	0.0318171	0.284309	ENSMUSG00000037771	Slc32a1	protein_coding
231889	20.8522	-0.00128738	0.000616098	4.60398	0.0318978	0.284309	ENSMUSG00000038722	Bud31	protein_coding
242915	258.674	0.000721089	0.000344782	4.60595	0.0318612	0.284309	ENSMUSG00000044576	Garem2	protein_coding
67945	1401.23	-0.000691061	0.000319959	4.61048	0.0317771	0.284309	ENSMUSG00000093674	Rpl41	protein_coding
69352	1109.65	-0.00144575	0.000626391	4.60914	0.031802	0.284309	ENSMUSG00000040536	Necab1	protein_coding
73284	113.11	-0.0020388	0.000873145	4.60866	0.0318109	0.284309	ENSMUSG00000046818	Ddit4l	protein_coding
73844	559.663	-0.000959864	0.000428644	4.61224	0.0317446	0.284309	ENSMUSG00000044835	Ankrd45	protein_coding
76469	101.795	-0.00154915	0.000696098	4.60445	0.0318891	0.284309	ENSMUSG00000047419	Cmya5	protein_coding
78070	237.778	-0.000760792	0.000348174	4.60702	0.0318414	0.284309	ENSMUSG00000007783	Cpt1c	protein_coding
19245	278.974	-0.001086	0.000480883	4.59283	0.0321059	0.285975	ENSMUSG00000059895	Ptp4a3	protein_coding
16513	3374.98	0.00122455	0.000591143	4.58837	0.0321896	0.28653	ENSMUSG00000044708	Kcnj10	protein_coding
104112	694.069	0.000628759	0.000300159	4.5846	0.0322605	0.286613	ENSMUSG00000020917	Acly	protein_coding
67131	196.961	-0.000516677	0.000239112	4.58447	0.0322629	0.286613	ENSMUSG00000056938	Acbd4	protein_coding
98660	7916.11	0.000725732	0.000346577	4.58618	0.0322308	0.286613	ENSMUSG00000007097	Atp1a2	protein_coding
108960	114.71	0.000800076	0.000366972	4.57806	0.0323839	0.287054	ENSMUSG00000060477	Irak2	protein_coding
15374	307.41	-0.00108423	0.00048311	4.57573	0.032428	0.287054	ENSMUSG00000020737	Jpt1	protein_coding
17532	1578.14	-0.00104046	0.000467042	4.57699	0.0324042	0.287054	ENSMUSG00000032470	Mras	protein_coding
212285	941.095	-0.000590343	0.000270688	4.57506	0.0324407	0.287054	ENSMUSG00000037999	Arap2	protein_coding
22704	429.068	-0.00076598	0.00035382	4.57633	0.0324166	0.287054	ENSMUSG00000051351	Zfp46	protein_coding
329260	288.237	0.000608285	0.000285903	4.57635	0.0324161	0.287054	ENSMUSG00000056268	Dennd1b	protein_coding
110891	1605.92	-0.00198048	0.00084792	4.57067	0.0325238	0.28735	ENSMUSG00000030376	Slc8a2	protein_coding
277463	282.995	0.000398281	0.000187449	4.56812	0.0325724	0.28735	ENSMUSG00000000194	Gpr107	protein_coding
70335	47.9201	-0.00115334	0.000541053	4.57133	0.0325114	0.28735	ENSMUSG00000035504	Reep6	protein_coding
73694	87.8545	-0.000714142	0.000333418	4.56854	0.0325642	0.28735	ENSMUSG00000024082	Ndufaf7	protein_coding
74287	373.05	0.000593436	0.000280221	4.56766	0.032581	0.28735	ENSMUSG00000055239	Kcmf1	protein_coding
53418	410.093	-0.0011097	0.000495586	4.56484	0.0326346	0.28755	ENSMUSG00000028541	B4galt2	protein_coding
69310	48.0722	-0.00105059	0.000481857	4.56422	0.0326465	0.28755	ENSMUSG00000037196	Pacrg	protein_coding
11987	462.786	0.000523676	0.000244956	4.55837	0.0327583	0.288346	ENSMUSG00000041313	Slc7a1	protein_coding
382867	51.6841	0.0011611	0.000531548	4.55511	0.0328206	0.288706	ENSMUSG00000044519	Zfp488	protein_coding
100042178	141.485	-0.00172865	0.000711109	4.54999	0.032919	0.288815	ENSMUSG00000085069	Prdm16os	lncRNA
218613	407.337	-0.000509061	0.00023664	4.55048	0.0329096	0.288815	ENSMUSG00000032727	Mier3	protein_coding
22631	4836.16	-0.000809244	0.000369574	4.55306	0.03286	0.288815	ENSMUSG00000022285	Ywhaz	protein_coding
432486	455.555	0.000557245	0.000262127	4.55066	0.0329061	0.288815	ENSMUSG00000035311	Gnptab	protein_coding
192193	189.017	0.000566587	0.00026557	4.54819	0.0329536	0.288929	ENSMUSG00000030104	Edem1	protein_coding
12531	82.0697	-0.00105868	0.000484632	4.54189	0.033075	0.289617	ENSMUSG00000027330	Cdc25b	protein_coding
17005	113.51	-0.00120319	0.000545176	4.54226	0.033068	0.289617	ENSMUSG00000027297	Ltk	protein_coding
207596	140.529	0.0014322	0.0006604	4.53888	0.0331332	0.289937	ENSMUSG00000032289	Thsd4	protein_coding
14417	1988.54	0.000968221	0.00045546	4.53176	0.0332714	0.290014	ENSMUSG00000026787	Gad2	protein_coding
380836	164.672	0.000577812	0.000272281	4.53438	0.0332204	0.290014	ENSMUSG00000021339	Mrs2	protein_coding
381217	47.7581	0.00123191	0.000578336	4.53251	0.0332567	0.290014	ENSMUSG00000071604	Fam189a2	protein_coding
60596	950.294	-0.00100079	0.000466599	4.53377	0.0332323	0.290014	ENSMUSG00000033910	Gucy1a1	protein_coding
66578	22.8422	-0.00194435	0.000885233	4.53475	0.0332133	0.290014	ENSMUSG00000022978	Mis18a	protein_coding
79196	169.978	0.00119055	0.000565351	4.53649	0.0331795	0.290014	ENSMUSG00000037606	Osbpl5	protein_coding
21349	55.6263	0.00234998	0.00115378	4.52814	0.0333419	0.290087	ENSMUSG00000028717	Tal1	protein_coding
217705	109.155	0.000649065	0.000305516	4.528	0.0333446	0.290087	ENSMUSG00000021234	Fam161b	protein_coding
66521	112.715	-0.000616754	0.000290691	4.52956	0.0333142	0.290087	ENSMUSG00000019782	Rwdd1	protein_coding
243538	31.3882	0.00181245	0.000808704	4.52313	0.0334395	0.290725	ENSMUSG00000048794	Cfap100	protein_coding
15562	55.8201	0.00161837	0.000730762	4.5212	0.0334774	0.290866	ENSMUSG00000026322	Htr4	protein_coding
13865	346.893	-0.000929953	0.000432324	4.51809	0.0335382	0.290887	ENSMUSG00000069171	Nr2f1	protein_coding
216227	42.5279	0.0037798	0.0016776	4.51445	0.0336097	0.290887	ENSMUSG00000019935	Slc17a8	protein_coding
217826	121.749	0.0011303	0.000550321	4.51572	0.0335848	0.290887	ENSMUSG00000045404	Kcnk13	protein_coding
26878	726.755	-0.00087802	0.000406954	4.51704	0.0335589	0.290887	ENSMUSG00000033849	B3galt2	protein_coding
67876	226.869	-0.000727493	0.000337191	4.51919	0.0335167	0.290887	ENSMUSG00000025981	Coq10b	protein_coding
72465	349.577	-0.000579394	0.000270979	4.51529	0.0335931	0.290887	ENSMUSG00000094870	Zfp131	protein_coding
116972	41.8748	0.00104301	0.000510494	4.51182	0.0336614	0.290893	ENSMUSG00000069808	Tlcd3a	protein_coding
12929	778.344	0.000388344	0.000185051	4.51255	0.033647	0.290893	ENSMUSG00000006134	Crkl	protein_coding
209743	393.705	0.00179963	0.000900197	4.51112	0.0336753	0.290893	ENSMUSG00000039313	Minar1	protein_coding
66834	51.9292	-0.000830308	0.000393369	4.50775	0.0337417	0.291204	ENSMUSG00000006717	Acot13	protein_coding
76238	49.1431	0.00112671	0.000542277	4.50709	0.0337546	0.291204	ENSMUSG00000035637	Grhpr	protein_coding
100042132	24.3929	-0.00199645	0.000929866	4.50204	0.0338544	0.291317	ENSMUSG00000084898	Gm12371	lncRNA
12424	455.378	-0.00286209	0.00117023	4.5046	0.0338037	0.291317	ENSMUSG00000032532	Cck	protein_coding
20979	9650.45	-0.00124113	0.000548931	4.5029	0.0338374	0.291317	ENSMUSG00000035864	Syt1	protein_coding
319801	306.923	0.000718264	0.00034398	4.50261	0.0338432	0.291317	ENSMUSG00000038028	Tigar	protein_coding
22138	200.857	0.00175938	0.000858591	4.50043	0.0338864	0.291321	ENSMUSG00000051747	Ttn	protein_coding
244238	123.872	0.00107814	0.000524334	4.49952	0.0339044	0.291321	ENSMUSG00000048965	Mrgpre	protein_coding
66274	441.215	0.000637188	0.000306585	4.49874	0.0339198	0.291321	ENSMUSG00000072640	Lyrm9	protein_coding
232785	72.7547	0.00094841	0.00045322	4.49167	0.0340604	0.292154	ENSMUSG00000072653	Zfp783	transcribed_unprocessed_pseudogene
66294	100.872	-0.000662841	0.000310916	4.49199	0.0340541	0.292154	ENSMUSG00000031399	Fam3a	protein_coding
98170	1531.5	-0.00116129	0.000524139	4.48802	0.0341332	0.292592	ENSMUSG00000024736	Tmem132a	protein_coding
16979	1311.6	0.000842353	0.000419436	4.48366	0.0342204	0.292927	ENSMUSG00000034648	Lrrn1	protein_coding
230678	128.436	0.0013192	0.000664327	4.48062	0.0342812	0.292927	ENSMUSG00000050854	Tmem125	protein_coding
432442	408.652	-0.000921395	0.000434827	4.48249	0.0342439	0.292927	ENSMUSG00000039166	Akap7	protein_coding
72605	445.853	-0.000953837	0.000449077	4.48073	0.0342791	0.292927	ENSMUSG00000056158	Car10	protein_coding
229363	741.391	0.000473329	0.000224883	4.47876	0.0343187	0.293061	ENSMUSG00000027823	Gmps	protein_coding
52589	4066.43	-0.001362	0.000605455	4.47316	0.0344314	0.293463	ENSMUSG00000051359	Ncald	protein_coding
70533	651.676	-0.000522527	0.000245305	4.47343	0.0344258	0.293463	ENSMUSG00000028568	Btf3l4	protein_coding
73086	272.616	-0.00073136	0.000343722	4.47391	0.0344162	0.293463	ENSMUSG00000021180	Rps6ka5	protein_coding
18390	54.4573	0.00156689	0.00073911	4.4705	0.034485	0.293665	ENSMUSG00000000766	Oprm1	protein_coding
19024	66.7123	0.00101122	0.000479442	4.46982	0.0344987	0.293665	ENSMUSG00000036528	Ppfibp2	protein_coding
263876	803.766	-0.000734955	0.000337265	4.46804	0.0345347	0.293785	ENSMUSG00000047030	Spata2	protein_coding
192167	1218.81	-0.000634668	0.000294627	4.46211	0.0346547	0.293876	ENSMUSG00000063887	Nlgn1	protein_coding
70561	386.416	0.000471228	0.000224989	4.46255	0.0346458	0.293876	ENSMUSG00000021830	Txndc16	protein_coding
71772	522.455	0.000606094	0.000291017	4.46532	0.0345895	0.293876	ENSMUSG00000029598	Plbd2	protein_coding
74055	244.721	0.000980781	0.000475364	4.46365	0.0346234	0.293876	ENSMUSG00000024998	Plce1	protein_coding
74563	54.9619	-0.00185418	0.00087103	4.46216	0.0346537	0.293876	ENSMUSG00000020374	Rasgef1c	protein_coding
97387	740.482	-0.00100011	0.000457804	4.45991	0.0346993	0.294069	ENSMUSG00000030374	Strn4	protein_coding
15512	504.982	-0.00102954	0.000476894	4.45571	0.0347847	0.294422	ENSMUSG00000059970	Hspa2	protein_coding
76491	95.0628	-0.000772446	0.000368384	4.45646	0.0347695	0.294422	ENSMUSG00000042073	Abhd14b	protein_coding
211798	58.6173	0.000817946	0.000391896	4.45325	0.0348349	0.294476	ENSMUSG00000041945	Mfsd9	protein_coding
170643	107.95	0.000732041	0.000351422	4.45192	0.034862	0.294519	ENSMUSG00000041734	Kirrel	protein_coding
22671	1488.87	-0.000975715	0.000451496	4.4491	0.0349196	0.294635	ENSMUSG00000010086	Rnf112	protein_coding
54169	938.709	-0.00046877	0.000219392	4.44975	0.0349063	0.294635	ENSMUSG00000021767	Kat6b	protein_coding
217082	1967.57	-0.00112949	0.00050716	4.44587	0.0349858	0.294831	ENSMUSG00000003949	Hlf	protein_coding
68842	5526.27	0.000554575	0.000269587	4.44582	0.0349867	0.294831	ENSMUSG00000034377	Tulp4	protein_coding
219148	40.3597	0.0016398	0.000738338	4.44232	0.0350586	0.294883	ENSMUSG00000035095	Fam167a	protein_coding
233900	367.693	-0.00049603	0.000232069	4.44285	0.0350476	0.294883	ENSMUSG00000030816	Rnf40	protein_coding
94091	151.564	-0.000698789	0.000325703	4.44237	0.0350575	0.294883	ENSMUSG00000020455	Trim11	protein_coding
319152	251.586	-0.00112028	0.000505279	4.44091	0.0350875	0.294941	ENSMUSG00000101355	H3c10	protein_coding
13819	1164.6	0.00050845	0.000243716	4.43244	0.035262	0.295724	ENSMUSG00000024140	Epas1	protein_coding
17153	1715.35	0.00126013	0.000603399	4.43315	0.0352473	0.295724	ENSMUSG00000027375	Mal	protein_coding
19649	68.972	-0.00343436	0.00143463	4.43212	0.0352686	0.295724	ENSMUSG00000032128	Robo3	protein_coding
232288	166.383	0.000929849	0.000445854	4.43057	0.0353008	0.295809	ENSMUSG00000030064	Frmd4b	protein_coding
112403	129.448	-0.000546208	0.000257895	4.42761	0.0353621	0.295963	ENSMUSG00000040482	Dxo	protein_coding
68194	111.826	-0.00115944	0.00056008	4.42755	0.0353632	0.295963	ENSMUSG00000022820	Ndufb4	protein_coding
75668	126.361	-0.00291491	0.00123118	4.42531	0.0354096	0.296167	ENSMUSG00000034209	Rasl10a	protein_coding
13857	36.7953	-0.00173839	0.000796735	4.42146	0.0354896	0.296599	ENSMUSG00000006235	Epor	protein_coding
93837	21.9245	0.00181239	0.00092046	4.42071	0.0355054	0.296599	ENSMUSG00000025592	Dach2	protein_coding
17701	28.7796	-0.00287949	0.00119645	4.41487	0.0356271	0.296825	ENSMUSG00000048450	Msx1	protein_coding
235106	348.259	-0.000652359	0.00031	4.41755	0.035571	0.296825	ENSMUSG00000059974	Ntm	protein_coding
328789	40.948	0.00155488	0.000768635	4.41411	0.0356428	0.296825	ENSMUSG00000062252	Lhfpl5	protein_coding
60406	26.3436	-0.00138904	0.000648584	4.41498	0.0356246	0.296825	ENSMUSG00000031609	Sap30	protein_coding
80860	50.9362	0.00107001	0.000507627	4.4165	0.0355929	0.296825	ENSMUSG00000017747	Ghdc	protein_coding
240025	400.167	-0.00145647	0.000660561	4.41098	0.0357084	0.297186	ENSMUSG00000048826	Dact2	protein_coding
223658	339.314	0.000816758	0.000395263	4.40493	0.0358352	0.297873	ENSMUSG00000022558	Mroh1	protein_coding
215654	305.827	-0.00111075	0.000510569	4.40358	0.0358635	0.297924	ENSMUSG00000040452	Cdh12	protein_coding
74100	2845.38	-0.00273244	0.00121349	4.40015	0.0359358	0.298341	ENSMUSG00000032503	Arpp21	protein_coding
18796	32.4075	-0.0017863	0.000849279	4.39479	0.0360489	0.29891	ENSMUSG00000040061	Plcb2	protein_coding
30953	52.5448	-0.00121955	0.000550103	4.39365	0.036073	0.298925	ENSMUSG00000027777	Schip1	protein_coding
215693	179.077	0.000634739	0.00031053	4.38969	0.0361569	0.299436	ENSMUSG00000052676	Zmat1	protein_coding
217718	391.12	0.000495057	0.000239559	4.38709	0.036212	0.299708	ENSMUSG00000034290	Nek9	protein_coding
107607	55.7727	0.00108413	0.000530865	4.36973	0.0365828	0.300688	ENSMUSG00000038058	Nod1	protein_coding
110078	1033.16	0.000536384	0.00026062	4.36698	0.0366419	0.300688	ENSMUSG00000033059	Pygb	protein_coding
13164	34.0435	-0.00249421	0.00112793	4.37478	0.0364745	0.300688	ENSMUSG00000010592	Dazl	protein_coding
16510	660.581	-0.00150455	0.000685076	4.36864	0.0366061	0.300688	ENSMUSG00000058248	Kcnh1	protein_coding
237336	500.395	-0.000560903	0.000264852	4.36668	0.0366482	0.300688	ENSMUSG00000071359	Tbpl1	protein_coding
23836	127.757	0.000857646	0.000422389	4.36821	0.0366154	0.300688	ENSMUSG00000050840	Cdh20	protein_coding
238680	53.0659	-0.00246215	0.00110057	4.371	0.0365555	0.300688	ENSMUSG00000033063	Cntnap3	protein_coding
328580	476.252	0.000741525	0.000358741	4.37074	0.036561	0.300688	ENSMUSG00000051786	Tubgcp6	protein_coding
54612	117.972	0.00243806	0.00119169	4.37257	0.0365219	0.300688	ENSMUSG00000018822	Sfrp5	protein_coding
58243	3696.68	0.00104357	0.000509794	4.37378	0.0364959	0.300688	ENSMUSG00000055430	Nap1l5	protein_coding
59052	231.99	-0.000613268	0.000293043	4.36795	0.0366211	0.300688	ENSMUSG00000030876	Mettl9	protein_coding
72345	229.122	0.000675966	0.000330654	4.36586	0.0366659	0.300688	ENSMUSG00000050332	Amer1	protein_coding
73132	252.649	-0.000730397	0.000341737	4.36733	0.0366344	0.300688	ENSMUSG00000071253	Slc25a16	protein_coding
76893	499.139	0.000886966	0.000438799	4.37918	0.0363804	0.300688	ENSMUSG00000015714	Cers2	protein_coding
100678	38.9728	-0.000935272	0.000452721	4.35979	0.0367968	0.301419	ENSMUSG00000029446	Psph	protein_coding
11815	82.5823	0.00122413	0.000601013	4.35964	0.0368	0.301419	ENSMUSG00000022548	Apod	protein_coding
23942	262.929	-0.000509586	0.000239736	4.35372	0.0369281	0.301769	ENSMUSG00000071646	Mta2	protein_coding
28075	1001.83	0.000753808	0.000361755	4.35381	0.0369263	0.301769	ENSMUSG00000022472	Desi1	protein_coding
319951	58.9553	0.00128884	0.000641213	4.35536	0.0368926	0.301769	ENSMUSG00000105891	A230001M10Rik	lncRNA
73526	31.123	0.00219045	0.00107602	4.35352	0.0369325	0.301769	ENSMUSG00000048703	Speer4b	protein_coding
19655	406.418	-0.00049934	0.000241069	4.35097	0.0369879	0.302038	ENSMUSG00000031134	Rbmx	protein_coding
12444	693.284	-0.00163448	0.000718249	4.34571	0.0371023	0.302038	ENSMUSG00000000184	Ccnd2	protein_coding
12570	2698.56	-0.00132399	0.000598851	4.34766	0.0370598	0.302038	ENSMUSG00000090071	Cdk5r2	protein_coding
14457	5275.88	-0.00157834	0.000716962	4.34397	0.0371403	0.302038	ENSMUSG00000033066	Gas7	protein_coding
211006	45.1652	0.000873539	0.000420186	4.34165	0.0371908	0.302038	ENSMUSG00000029173	Sepsecs	protein_coding
230903	558.008	0.000587718	0.000282435	4.34769	0.0370593	0.302038	ENSMUSG00000029001	Fbxo44	protein_coding
24064	557.977	-0.001072	0.000489809	4.34068	0.037212	0.302038	ENSMUSG00000022114	Spry2	protein_coding
269952	84.4714	0.000613614	0.000293806	4.34305	0.0371604	0.302038	ENSMUSG00000050973	Gdpgp1	protein_coding
30928	3981.58	-0.00118511	0.00054776	4.34065	0.0372126	0.302038	ENSMUSG00000063659	Zbtb18	protein_coding
56177	2875.92	-0.00107461	0.000503481	4.34485	0.037121	0.302038	ENSMUSG00000026833	Olfm1	protein_coding
66809	22.1585	-0.00301495	0.00139813	4.34475	0.0371233	0.302038	ENSMUSG00000035775	Krt20	protein_coding
211556	393.168	-0.000715372	0.000339576	4.33845	0.0372607	0.302064	ENSMUSG00000074238	Ap1ar	protein_coding
51789	1789.87	0.00060818	0.000295032	4.33883	0.0372524	0.302064	ENSMUSG00000022791	Tnk2	protein_coding
19058	5901.26	-0.00113112	0.000511424	4.33674	0.0372983	0.302186	ENSMUSG00000033953	Ppp3r1	protein_coding
245622	460.162	0.000725571	0.000356546	4.33494	0.0373378	0.302324	ENSMUSG00000042595	Fam199x	protein_coding
21422	159.024	0.000602951	0.000289681	4.32723	0.0375072	0.303513	ENSMUSG00000009733	Tfcp2	protein_coding
19847	108.749	-0.00176711	0.000849628	4.32505	0.0375553	0.303719	ENSMUSG00000118677	Rnu1b6	snRNA
14768	797.619	-0.000537131	0.000256036	4.32375	0.0375841	0.303769	ENSMUSG00000026000	Lancl1	protein_coding
18483	1300.91	-0.00103405	0.000475927	4.32218	0.0376186	0.303865	ENSMUSG00000035863	Palm	protein_coding
107272	773.357	0.00080186	0.000388875	4.3155	0.0377667	0.304512	ENSMUSG00000024640	Psat1	protein_coding
270097	772.84	0.00109877	0.000539453	4.31555	0.0377656	0.304512	ENSMUSG00000046844	Vat1l	protein_coding
81906	21.0156	0.00118875	0.000565651	4.31676	0.0377387	0.304512	ENSMUSG00000047155	Cyp4x1	protein_coding
232989	286.768	-0.000515616	0.000248275	4.31409	0.037798	0.304582	ENSMUSG00000040725	Hnrnpul1	protein_coding
28105	89.5609	0.00133257	0.000664191	4.30916	0.0379076	0.305282	ENSMUSG00000033949	Trim36	protein_coding
56380	56.5725	-0.00130119	0.000601918	4.30677	0.0379609	0.305529	ENSMUSG00000004661	Arid3b	protein_coding
53972	793.849	-0.00260609	0.00113185	4.30409	0.0380209	0.305828	ENSMUSG00000026259	Ngef	protein_coding
433323	533.081	0.00122163	0.000619342	4.30092	0.0380918	0.306032	ENSMUSG00000032908	Sgpp2	protein_coding
73288	209.78	-0.000571156	0.000272622	4.30186	0.0380707	0.306032	ENSMUSG00000001376	Vps50	protein_coding
226418	292.975	-0.000570491	0.000273631	4.2984	0.0381481	0.306302	ENSMUSG00000046404	Yod1	protein_coding
106021	278.209	-0.000479955	0.000230739	4.27718	0.0386274	0.306896	ENSMUSG00000036822	Topors	protein_coding
106931	487.1	-0.00125053	0.000579082	4.2758	0.0386587	0.306896	ENSMUSG00000036225	Kctd1	protein_coding
11622	87.1686	-0.00100289	0.00047983	4.2841	0.0384704	0.306896	ENSMUSG00000019256	Ahr	protein_coding
12034	232.205	-0.000577756	0.000276198	4.28699	0.0384052	0.306896	ENSMUSG00000004264	Phb2	protein_coding
12331	1402.23	-0.000772082	0.000365854	4.28732	0.0383976	0.306896	ENSMUSG00000028656	Cap1	protein_coding
17128	414.518	-0.00055129	0.000262846	4.29121	0.0383099	0.306896	ENSMUSG00000024515	Smad4	protein_coding
18854	120.585	-0.000829336	0.00038482	4.2735	0.0387112	0.306896	ENSMUSG00000036986	Pml	protein_coding
19349	300.038	-0.000634146	0.000308835	4.27739	0.0386226	0.306896	ENSMUSG00000079477	Rab7	protein_coding
208213	139.116	0.00105247	0.000528472	4.27506	0.0386756	0.306896	ENSMUSG00000034324	Tmem132c	protein_coding
223227	132.368	-0.0010385	0.000486406	4.28492	0.0384519	0.306896	ENSMUSG00000061517	Sox21	protein_coding
225339	338.25	0.000427938	0.000207273	4.27882	0.03859	0.306896	ENSMUSG00000041915	Ammecr1l	protein_coding
237400	217.784	-0.000826416	0.000393085	4.28037	0.0385549	0.306896	ENSMUSG00000048696	Mex3d	protein_coding
319660	27.6934	0.00127891	0.000617078	4.27434	0.0386919	0.306896	ENSMUSG00000050103	Agmo	protein_coding
59005	28.7766	-0.00104347	0.000512965	4.28931	0.0383527	0.306896	ENSMUSG00000015013	Trappc2l	protein_coding
66205	51.7486	-0.000952403	0.000462108	4.27303	0.0387219	0.306896	ENSMUSG00000060703	Cd302	protein_coding
666794	157.28	-0.00148434	0.000676537	4.28928	0.0383534	0.306896	ENSMUSG00000038132	Rbm24	protein_coding
69116	1006.48	0.000759203	0.000372263	4.29243	0.0382824	0.306896	ENSMUSG00000066036	Ubr4	protein_coding
72693	994.305	0.00139025	0.000679334	4.2907	0.0383214	0.306896	ENSMUSG00000036699	Zcchc12	protein_coding
73158	1194.32	0.000438991	0.000213657	4.28476	0.0384555	0.306896	ENSMUSG00000037331	Larp1	protein_coding
76642	167.134	-0.00115842	0.000534379	4.27746	0.0386211	0.306896	ENSMUSG00000096935	1700113A16Rik	lncRNA
80718	473.027	0.000726413	0.000352458	4.27291	0.0387245	0.306896	ENSMUSG00000024511	Rab27b	protein_coding
14912	177.164	0.00124125	0.0006209	4.27089	0.0387706	0.306899	ENSMUSG00000041309	Nkx6-2	protein_coding
22350	344.916	-0.00147684	0.000634811	4.27157	0.0387551	0.306899	ENSMUSG00000052397	Ezr	protein_coding
67417	25.6526	0.00106262	0.000515957	4.26229	0.0389673	0.308275	ENSMUSG00000030871	Ears2	protein_coding
278507	50.9251	-0.0016515	0.000772326	4.26123	0.0389916	0.308286	ENSMUSG00000044177	Wfikkn2	protein_coding
57296	185.472	-0.00071721	0.000345695	4.25107	0.0392256	0.309954	ENSMUSG00000030591	Psmd8	protein_coding
16012	55.5058	-0.00170286	0.000792343	4.24902	0.039273	0.310146	ENSMUSG00000023046	Igfbp6	protein_coding
225010	352.03	-0.00067122	0.000322235	4.24739	0.0393107	0.310261	ENSMUSG00000054469	Lclat1	protein_coding
382245	64.824	-0.000882572	0.000428357	4.24559	0.0393524	0.310342	ENSMUSG00000041353	Tmem29	protein_coding
56372	403.077	-0.000601777	0.000288592	4.24496	0.0393671	0.310342	ENSMUSG00000030663	1110004F10Rik	protein_coding
319195	527.67	-0.000749022	0.000364908	4.24374	0.0393952	0.310381	ENSMUSG00000062328	Rpl17	protein_coding
217558	169.442	-0.000809578	0.000388034	4.23936	0.0394971	0.311002	ENSMUSG00000035293	G2e3	protein_coding
72701	30.1204	0.00142479	0.00072616	4.23607	0.0395737	0.311423	ENSMUSG00000028358	Zfp618	protein_coding
100127111	24.4466	-0.00170049	0.000796396	4.22151	0.0399147	0.311768	ENSMUSG00000065087	Snord22	snoRNA
114886	700.345	0.000834324	0.000414958	4.22763	0.039771	0.311768	ENSMUSG00000020810	Cygb	protein_coding
224019	252.11	-0.00107866	0.000496963	4.22379	0.039861	0.311768	ENSMUSG00000055692	Tmem191c	protein_coding
24001	216.208	-0.00165528	0.000766861	4.22087	0.0399297	0.311768	ENSMUSG00000023800	Tiam2	protein_coding
268902	531.275	-0.00124316	0.00058601	4.23093	0.0396938	0.311768	ENSMUSG00000052516	Robo2	protein_coding
399599	21.9895	-0.00142026	0.000669983	4.2231	0.0398773	0.311768	ENSMUSG00000067872	Ccdc87	protein_coding
433771	245.234	0.000446538	0.000218026	4.22679	0.0397906	0.311768	ENSMUSG00000050608	Micos10	protein_coding
494468	290.521	-0.000667285	0.000325393	4.22095	0.0399279	0.311768	ENSMUSG00000072969	Armcx5	protein_coding
53897	162.443	0.00111627	0.000566811	4.22033	0.0399424	0.311768	ENSMUSG00000049721	Gal3st1	protein_coding
69066	32.999	-0.000997625	0.000485629	4.22137	0.0399178	0.311768	ENSMUSG00000078607	1810010H24Rik	protein_coding
70294	212.231	-0.000784677	0.000373559	4.23058	0.039702	0.311768	ENSMUSG00000035890	Rnf126	protein_coding
71968	145.01	-0.000634317	0.000304191	4.22876	0.0397444	0.311768	ENSMUSG00000025722	Wdr73	protein_coding
77739	76.7336	0.00129732	0.000624907	4.22755	0.0397729	0.311768	ENSMUSG00000066113	Adamtsl1	protein_coding
78294	328.355	-0.000864945	0.000427137	4.22986	0.0397188	0.311768	ENSMUSG00000020460	Rps27a	protein_coding
270162	1026.4	-0.000858865	0.000406688	4.21866	0.0399817	0.311894	ENSMUSG00000041986	Elmod1	protein_coding
101513	179.3	0.000661503	0.00032672	4.20857	0.0402203	0.31321	ENSMUSG00000025147	Mob2	protein_coding
229474	129.597	0.00156615	0.000781917	4.20901	0.0402099	0.31321	ENSMUSG00000041842	Fhdc1	protein_coding
276952	2614.77	-0.00108364	0.000507758	4.20943	0.0401999	0.31321	ENSMUSG00000020684	Rasl10b	protein_coding
70510	439.223	-0.000402045	0.000194244	4.20625	0.0402753	0.313457	ENSMUSG00000040746	Rnf167	protein_coding
67501	915.929	0.000402151	0.000195186	4.20467	0.0403128	0.313567	ENSMUSG00000038127	Ccdc50	protein_coding
13663	511.523	-0.000425514	0.000205626	4.20133	0.0403923	0.314004	ENSMUSG00000062762	Ei24	protein_coding
66416	63.0265	-0.000976582	0.00048033	4.19867	0.0404558	0.314316	ENSMUSG00000041881	Ndufa7	protein_coding
30947	44.7307	0.00096953	0.000478605	4.19696	0.0404966	0.314451	ENSMUSG00000031949	Adat1	protein_coding
100504687	61.9224	-0.000796291	0.00038908	4.19323	0.0405858	0.314814	ENSMUSG00000096995	2810029C07Rik	lncRNA
56274	139.916	-0.000736828	0.000358959	4.19304	0.0405902	0.314814	ENSMUSG00000022329	Stk3	protein_coding
272790	63.0826	0.00104451	0.000512613	4.18755	0.040722	0.315247	ENSMUSG00000031224	Magee2	protein_coding
56533	1803.84	0.000760682	0.000380457	4.18826	0.0407049	0.315247	ENSMUSG00000019775	Rgs17	protein_coding
59033	1255.79	0.000638812	0.000315964	4.18681	0.0407398	0.315247	ENSMUSG00000023032	Slc4a8	protein_coding
68652	689.681	-0.000338348	0.000164728	4.18908	0.0406853	0.315247	ENSMUSG00000015755	Tab2	protein_coding
18754	3333.79	-0.00112111	0.000520642	4.18343	0.040821	0.315693	ENSMUSG00000045038	Prkce	protein_coding
64051	3907.44	0.000481983	0.000238779	4.18135	0.0408711	0.315899	ENSMUSG00000038486	Sv2a	protein_coding
17318	74.0373	-0.00167132	0.000737484	4.17964	0.0409124	0.316037	ENSMUSG00000035299	Mid1	protein_coding
106952	43.4989	-0.00101542	0.000497045	4.16553	0.0412545	0.316393	ENSMUSG00000024451	Arap3	protein_coding
11546	55.7234	-0.000947971	0.00046434	4.17402	0.0410483	0.316393	ENSMUSG00000036023	Parp2	protein_coding
16539	271.449	-0.00137391	0.00061915	4.17607	0.0409987	0.316393	ENSMUSG00000050963	Kcns2	protein_coding
17974	213.421	-0.000989618	0.000465576	4.1641	0.0412894	0.316393	ENSMUSG00000066877	Nck2	protein_coding
195531	42.984	0.00136997	0.00069397	4.16611	0.0412405	0.316393	ENSMUSG00000078496	Zfp982	protein_coding
208846	600.119	0.000429423	0.000211902	4.17442	0.0410387	0.316393	ENSMUSG00000034574	Daam1	protein_coding
21665	244.167	-0.000706354	0.000335866	4.17087	0.0411247	0.316393	ENSMUSG00000034674	Tdg	protein_coding
234366	397.462	0.00057821	0.000287033	4.17019	0.0411411	0.316393	ENSMUSG00000036180	Gatad2a	protein_coding
433956	38.6604	0.000993692	0.00049023	4.16903	0.0411693	0.316393	ENSMUSG00000025857	Dnaaf5	protein_coding
57440	912.304	0.000581907	0.000283272	4.16717	0.0412145	0.316393	ENSMUSG00000024065	Ehd3	protein_coding
60344	144.422	0.00147567	0.000735105	4.17111	0.0411189	0.316393	ENSMUSG00000075324	Fign	protein_coding
67272	146.562	0.000942367	0.000474208	4.16618	0.0412387	0.316393	ENSMUSG00000040759	Cmtm5	protein_coding
67903	255.017	-0.000644021	0.000311851	4.16318	0.0413117	0.316393	ENSMUSG00000019433	Gipc1	protein_coding
74030	338.655	0.000675227	0.00032606	4.16347	0.0413046	0.316393	ENSMUSG00000001768	Rin2	protein_coding
78752	189.337	-0.000522853	0.000258899	4.16445	0.0412809	0.316393	ENSMUSG00000042042	Csgalnact2	protein_coding
22661	1800.6	-0.000501324	0.000242607	4.16146	0.0413539	0.316536	ENSMUSG00000022811	Zfp148	protein_coding
67384	819.041	-0.000539186	0.000258335	4.15811	0.0414357	0.316982	ENSMUSG00000037316	Bag4	protein_coding
193838	222.63	0.000662815	0.000326535	4.15534	0.0415035	0.31732	ENSMUSG00000073436	Eme2	protein_coding
66292	80.9094	-0.000917658	0.000451056	4.15265	0.0415694	0.317637	ENSMUSG00000054312	Mrps21	protein_coding
94093	769.385	-0.000467828	0.000223891	4.15172	0.0415922	0.317637	ENSMUSG00000033014	Trim33	protein_coding
218442	909.65	0.000706132	0.000354764	4.14734	0.0417001	0.317996	ENSMUSG00000021703	Serinc5	protein_coding
55989	59.0521	-0.000858884	0.000420367	4.14805	0.0416824	0.317996	ENSMUSG00000026020	Nop58	protein_coding
74309	549.879	-0.000976813	0.00046873	4.14693	0.0417102	0.317996	ENSMUSG00000020435	Osbp2	protein_coding
545140	26.9701	0.00101492	0.000495832	4.14299	0.0418073	0.318555	ENSMUSG00000075427	Olfr288	protein_coding
13653	2151.97	-0.0023672	0.00103851	4.14114	0.0418531	0.318629	ENSMUSG00000038418	Egr1	protein_coding
320292	331.987	-0.00123671	0.000599471	4.14068	0.0418644	0.318629	ENSMUSG00000089809	Rasgef1b	protein_coding
13185	210.07	0.000763994	0.000384434	4.13381	0.0420346	0.319382	ENSMUSG00000022898	Vps26c	protein_coding
319171	93.8951	-0.00142832	0.000663702	4.13406	0.0420283	0.319382	ENSMUSG00000094777	H2ac24	protein_coding
75657	33.3418	0.00191415	0.000946816	4.13505	0.0420039	0.319382	ENSMUSG00000073119	Speer4a	protein_coding
237542	1221.31	-0.000999064	0.000476058	4.13254	0.0420662	0.319441	ENSMUSG00000020189	Osbpl8	protein_coding
100043213	112.282	0.000879726	0.000449295	4.12503	0.0422532	0.320681	ENSMUSG00000087620	5330434G04Rik	lncRNA
12896	87.3699	0.00102637	0.000506959	4.12345	0.0422927	0.320799	ENSMUSG00000028607	Cpt2	protein_coding
50933	42.4698	-0.00107744	0.000535488	4.12087	0.0423572	0.320927	ENSMUSG00000022111	Uchl3	protein_coding
72056	109.963	-0.000701776	0.000344271	4.12166	0.0423374	0.320927	ENSMUSG00000035372	1810055G02Rik	protein_coding
13848	579.762	-0.00150332	0.000693974	4.1195	0.0423915	0.321005	ENSMUSG00000029869	Ephb6	protein_coding
211151	35.1128	-0.000913149	0.000448096	4.11289	0.0425575	0.321538	ENSMUSG00000090258	Churc1	protein_coding
240888	51.9686	0.00175319	0.000821937	4.11452	0.0425166	0.321538	ENSMUSG00000040836	Gpr161	protein_coding
67236	145.975	-0.000971007	0.000458894	4.11563	0.0424887	0.321538	ENSMUSG00000021276	Cinp	protein_coding
70771	124.108	-0.000715324	0.000351533	4.11322	0.0425492	0.321538	ENSMUSG00000056679	Gpr173	protein_coding
30785	590.75	-0.00104949	0.000493246	4.10933	0.0426472	0.322035	ENSMUSG00000000416	Cttnbp2	protein_coding
11605	126.868	0.000707769	0.000357374	4.1052	0.0427515	0.32264	ENSMUSG00000031266	Gla	protein_coding
229791	1803.87	-0.00155733	0.00071802	4.10304	0.0428063	0.322691	ENSMUSG00000044667	Plppr4	protein_coding
241656	455.273	-0.00100741	0.000480038	4.1033	0.0427997	0.322691	ENSMUSG00000039913	Pak5	protein_coding
20480	272.539	0.000500577	0.000248955	4.10082	0.0428623	0.322751	ENSMUSG00000001829	Clpb	protein_coding
66354	236.763	-0.000488296	0.000239704	4.09981	0.042888	0.322751	ENSMUSG00000021039	Snw1	protein_coding
75617	48.7665	-0.00121255	0.000606885	4.09893	0.0429103	0.322751	ENSMUSG00000009927	Rps25	protein_coding
77630	168.086	-0.00136593	0.000649891	4.10071	0.0428653	0.322751	ENSMUSG00000035456	Prdm8	protein_coding
14200	86.5505	-0.00182272	0.000833408	4.09398	0.0430363	0.323518	ENSMUSG00000008136	Fhl2	protein_coding
109181	327.064	0.000615992	0.000309753	4.08924	0.0431572	0.324246	ENSMUSG00000021188	Trip11	protein_coding
105787	570.658	0.000756741	0.000388986	4.08687	0.0432176	0.324519	ENSMUSG00000050697	Prkaa1	protein_coding
11350	721.107	0.000466266	0.00023009	4.08466	0.0432743	0.324762	ENSMUSG00000026842	Abl1	protein_coding
19309	251.937	0.0011292	0.000584448	4.07465	0.0435313	0.32542	ENSMUSG00000032648	Pygm	protein_coding
26569	496.054	0.000543887	0.000269262	4.07834	0.0434362	0.32542	ENSMUSG00000059316	Slc27a4	protein_coding
474332	84.4122	0.00142418	0.000698287	4.07708	0.0434686	0.32542	ENSMUSG00000078190	Dnm3os	lncRNA
53612	171.168	-0.000727025	0.000363036	4.07746	0.043459	0.32542	ENSMUSG00000021124	Vti1b	protein_coding
70456	164.136	-0.000770491	0.000380042	4.07476	0.0435286	0.32542	ENSMUSG00000026568	Mpc2	protein_coding
81904	278.482	-0.000737946	0.000361333	4.07671	0.0434781	0.32542	ENSMUSG00000069806	Cacng7	protein_coding
16492	497.083	-0.00129607	0.000622164	4.06205	0.0438572	0.327674	ENSMUSG00000042604	Kcna4	protein_coding
66124	238.338	0.000582924	0.000293479	4.06111	0.0438817	0.327674	ENSMUSG00000038695	Josd2	protein_coding
140743	89.6287	-0.00221238	0.00102344	4.05801	0.0439623	0.328094	ENSMUSG00000022176	Rem2	protein_coding
672511	187.305	0.000645798	0.000325334	4.05331	0.0440849	0.328827	ENSMUSG00000070327	Rnf213	protein_coding
16825	601.693	-0.000452468	0.00022098	4.05113	0.0441419	0.329069	ENSMUSG00000025223	Ldb1	protein_coding
18795	1153.23	-0.00127503	0.000601027	4.04901	0.0441973	0.329117	ENSMUSG00000051177	Plcb1	protein_coding
209645	33.332	0.00136156	0.000705177	4.04988	0.0441745	0.329117	ENSMUSG00000048186	Bend7	protein_coding
58998	180.061	-0.00107542	0.000532532	4.04788	0.0442269	0.329155	ENSMUSG00000022656	Nectin3	protein_coding
12890	11193.4	-0.00118736	0.000569464	4.04129	0.0443998	0.330259	ENSMUSG00000025867	Cplx2	protein_coding
23908	572.21	-0.000671797	0.000326601	4.03901	0.04446	0.330464	ENSMUSG00000040151	Hs2st1	protein_coding
53901	2198.03	0.000906037	0.00046048	4.03838	0.0444766	0.330464	ENSMUSG00000039601	Rcan2	protein_coding
210009	58.8128	0.000787124	0.000388476	4.03684	0.0445171	0.330583	ENSMUSG00000034617	Mtrr	protein_coding
319149	236.065	-0.00110219	0.000520966	4.03423	0.0445861	0.330729	ENSMUSG00000099583	H3c4	protein_coding
665433	94.1262	-0.00141096	0.000664353	4.03443	0.0445809	0.330729	ENSMUSG00000094248	H2ac23	protein_coding
16542	35.111	-0.00140797	0.00069515	4.03145	0.0446596	0.331023	ENSMUSG00000062960	Kdr	protein_coding
73689	65.6803	-0.00081273	0.000402712	4.03087	0.044675	0.331023	ENSMUSG00000057506	Bloc1s2	protein_coding
67610	204.402	0.000597237	0.000300194	4.02571	0.0448117	0.331671	ENSMUSG00000050079	Rspry1	protein_coding
227399	276.275	0.000970677	0.000508725	4.02293	0.0448856	0.332035	ENSMUSG00000040648	Ppip5k2	protein_coding
232969	123.041	-0.000786458	0.000383201	4.01668	0.0450522	0.33271	ENSMUSG00000064264	Zfp428	protein_coding
23999	151.887	-0.000743345	0.000364069	4.01577	0.0450766	0.33271	ENSMUSG00000023277	Twf2	protein_coding
380977	27.9105	-0.00177426	0.000867484	4.01544	0.0450854	0.33271	ENSMUSG00000097915	A330009N23Rik	lncRNA
93790	171.805	-0.000622045	0.000309307	4.01487	0.0451007	0.33271	ENSMUSG00000030452	Nipa2	protein_coding
97031	527.723	0.000643772	0.000324986	4.01797	0.045018	0.33271	ENSMUSG00000048707	Tprn	protein_coding
20618	122.984	0.00284877	0.00153593	4.01243	0.0451661	0.332785	ENSMUSG00000023064	Sncg	protein_coding
237010	194.145	0.00105808	0.000546787	4.0108	0.0452098	0.332785	ENSMUSG00000025597	Klhl4	protein_coding
328643	295.749	0.000812429	0.000413086	4.01095	0.0452056	0.332785	ENSMUSG00000046613	Vwa5b2	protein_coding
83493	837.971	0.00082495	0.000424001	4.01242	0.0451662	0.332785	ENSMUSG00000025240	Sacm1l	protein_coding
74011	284.987	0.000635013	0.000323854	4.00952	0.0452441	0.332855	ENSMUSG00000023912	Slc25a27	protein_coding
209966	1349.54	-0.000806098	0.000388326	4.00261	0.0454298	0.333127	ENSMUSG00000050751	Pgbd5	protein_coding
320155	66.035	-0.00294303	0.00132769	4.004	0.0453925	0.333127	ENSMUSG00000114469	C730002L08Rik	lncRNA
320634	458.194	0.00040619	0.000202348	4.00615	0.0453345	0.333127	ENSMUSG00000001173	Ocrl	protein_coding
59013	1048.51	-0.000582298	0.000292661	4.00335	0.0454099	0.333127	ENSMUSG00000007850	Hnrnph1	protein_coding
59069	879.773	-0.000661048	0.000324429	4.00264	0.0454291	0.333127	ENSMUSG00000027940	Tpm3	protein_coding
76594	1180.65	0.000406142	0.000204392	4.00686	0.0453156	0.333127	ENSMUSG00000024350	Dnajc18	protein_coding
241263	2476.05	-0.000705358	0.000348423	4.00106	0.0454717	0.333253	ENSMUSG00000045967	Gpr158	protein_coding
13518	2925.01	0.000699245	0.00035902	3.99763	0.0455643	0.333298	ENSMUSG00000026131	Dst	protein_coding
20610	775.824	-0.000565315	0.000277143	3.99696	0.0455824	0.333298	ENSMUSG00000020265	Sumo3	protein_coding
230718	27.8172	0.0010321	0.000526407	3.99624	0.0456019	0.333298	ENSMUSG00000054958	Nt5c1a	protein_coding
665596	122.092	-0.00132233	0.00062156	3.99688	0.0455846	0.333298	ENSMUSG00000069307	H2bc23	protein_coding
99586	38.7013	0.00130534	0.000658676	3.99356	0.0456744	0.333647	ENSMUSG00000033308	Dpyd	protein_coding
20359	1036.83	-0.00077401	0.000373655	3.9922	0.0457114	0.333736	ENSMUSG00000001227	Sema6b	protein_coding
215201	145.02	0.00104228	0.000533249	3.99073	0.0457513	0.333845	ENSMUSG00000067369	Trmt2b	protein_coding
13528	172.909	-0.000801059	0.000396983	3.98521	0.0459013	0.334141	ENSMUSG00000071454	Dtnb	protein_coding
14747	38.7116	0.00106245	0.000536182	3.98681	0.0458578	0.334141	ENSMUSG00000042190	Cmklr1	protein_coding
192198	889.128	-0.000922187	0.00044955	3.98473	0.0459145	0.334141	ENSMUSG00000049939	Lrrc4	protein_coding
381338	1781.26	0.000513895	0.000257307	3.98467	0.0459162	0.334141	ENSMUSG00000048814	Lonrf2	protein_coding
72630	55.6403	0.000812907	0.000413938	3.98485	0.0459111	0.334141	ENSMUSG00000074793	Hspa12b	protein_coding
18166	175.167	-0.00129137	0.000616248	3.98247	0.045976	0.334396	ENSMUSG00000036437	Npy1r	protein_coding
217480	1263.61	-0.00151414	0.00072318	3.98122	0.0460101	0.334404	ENSMUSG00000036095	Dgkb	protein_coding
12313	23495.5	-0.000643908	0.000315901	3.97298	0.046236	0.335486	ENSMUSG00000001175	Calm1	protein_coding
216049	3000.8	-0.00176551	0.000814274	3.97153	0.0462756	0.335486	ENSMUSG00000037855	Zfp365	protein_coding
56486	31.2977	-0.00108649	0.000541553	3.9724	0.0462519	0.335486	ENSMUSG00000018567	Gabarap	protein_coding
19017	634.695	0.000572325	0.000293472	3.96478	0.0464617	0.335946	ENSMUSG00000029167	Ppargc1a	protein_coding
19411	79.3841	-0.000829395	0.00042258	3.96592	0.0464303	0.335946	ENSMUSG00000001288	Rarg	protein_coding
54137	39.2035	0.00163363	0.000864017	3.96469	0.0464641	0.335946	ENSMUSG00000072770	Acrbp	protein_coding
75744	874.054	0.00076359	0.000393164	3.96585	0.0464321	0.335946	ENSMUSG00000074093	Svip	protein_coding
81898	1212.4	-0.000422446	0.000210928	3.96829	0.0463647	0.335946	ENSMUSG00000025982	Sf3b1	protein_coding
320271	1281.59	-0.000589904	0.000285569	3.96143	0.0465543	0.336417	ENSMUSG00000035236	Scai	protein_coding
228564	267.681	0.000725549	0.000373251	3.95863	0.0466316	0.336795	ENSMUSG00000027238	Frmd5	protein_coding
23790	595.055	0.000443206	0.000223338	3.95675	0.0466838	0.336896	ENSMUSG00000004530	Coro1c	protein_coding
268860	3874.97	0.000725015	0.000373756	3.95632	0.0466957	0.336896	ENSMUSG00000057880	Abat	protein_coding
57816	35.9318	-0.00133767	0.000680215	3.9552	0.0467267	0.336939	ENSMUSG00000029359	Tesc	protein_coding
94226	262.933	0.00109831	0.000576294	3.95404	0.0467589	0.33699	ENSMUSG00000045087	S1pr5	protein_coding
19820	1800.82	0.000437429	0.000222495	3.94942	0.0468875	0.337292	ENSMUSG00000056537	Rlim	protein_coding
665563	52.9732	0.00114803	0.000607376	3.94893	0.0469011	0.337292	ENSMUSG00000029376	Mthfd2l	protein_coding
67149	470.639	0.000743639	0.000386906	3.95052	0.0468569	0.337292	ENSMUSG00000078532	Nkain1	protein_coding
73845	52.4131	0.000825862	0.000409351	3.94893	0.0469012	0.337292	ENSMUSG00000041343	Ankrd42	protein_coding
18293	1586.27	0.000474579	0.000242437	3.94772	0.0469348	0.337353	ENSMUSG00000020456	Ogdh	protein_coding
636791	222.16	0.000557282	0.000281724	3.94322	0.0470605	0.338076	ENSMUSG00000094002	Gm9866	lncRNA
50527	548.203	0.000491312	0.000252086	3.94203	0.0470938	0.338134	ENSMUSG00000021831	Ero1a	protein_coding
116748	48.7943	-0.000807878	0.000402838	3.93984	0.0471554	0.338396	ENSMUSG00000050188	Lsm10	protein_coding
18142	54.6627	0.000888496	0.000445989	3.93743	0.0472228	0.338662	ENSMUSG00000001988	Npas1	protein_coding
218194	2834.77	-0.00176865	0.000829704	3.93672	0.0472428	0.338662	ENSMUSG00000054728	Phactr1	protein_coding
103534	236.288	-0.000851384	0.000413539	3.9354	0.0472798	0.338746	ENSMUSG00000036620	Mgat4b	protein_coding
13869	181.029	0.00083035	0.000425394	3.93416	0.0473149	0.338817	ENSMUSG00000062209	Erbb4	protein_coding
193116	255.176	0.000516492	0.000264727	3.93299	0.0473477	0.338871	ENSMUSG00000020409	Slu7	protein_coding
18752	830.81	-0.0018575	0.000859954	3.92813	0.0474847	0.339453	ENSMUSG00000078816	Prkcg	protein_coding
236899	513.737	0.000707892	0.000371572	3.92809	0.0474858	0.339453	ENSMUSG00000035246	Pcyt1b	protein_coding
77045	703.903	-0.000749936	0.000371486	3.92742	0.0475048	0.339453	ENSMUSG00000029438	Bcl7a	protein_coding
109711	263.145	-0.00135748	0.000657056	3.92516	0.0475687	0.339729	ENSMUSG00000015143	Actn1	protein_coding
76832	56.2939	-0.000835248	0.000422846	3.92235	0.0476482	0.340117	ENSMUSG00000050555	Hyls1	protein_coding
59057	540.703	0.000505253	0.00025712	3.92071	0.0476947	0.340268	ENSMUSG00000051469	Zfp24	protein_coding
68059	385.703	-0.000521697	0.000258989	3.9193	0.0477347	0.340372	ENSMUSG00000025544	Tm9sf2	protein_coding
14109	499.836	-0.000607694	0.000306136	3.91616	0.0478239	0.340828	ENSMUSG00000038274	Fau	protein_coding
11692	141.194	0.000526403	0.000268364	3.90943	0.0480159	0.341941	ENSMUSG00000040888	Gfer	protein_coding
207615	798.864	0.00054894	0.000281926	3.9089	0.048031	0.341941	ENSMUSG00000021147	Wdr37	protein_coding
20271	53.0517	0.00208012	0.00109033	3.90348	0.0481862	0.342624	ENSMUSG00000032511	Scn5a	protein_coding
230868	183.692	-0.000942843	0.00045961	3.90392	0.0481735	0.342624	ENSMUSG00000040972	Igsf21	protein_coding
67311	113.715	-0.00058605	0.000295035	3.90288	0.0482034	0.342624	ENSMUSG00000053916	Nanp	protein_coding
665622	122.956	-0.00131899	0.000627983	3.90115	0.0482529	0.342795	ENSMUSG00000069303	H2bc24	protein_coding
18807	1716.64	-0.00114914	0.000556218	3.89829	0.0483354	0.343183	ENSMUSG00000003363	Pld3	protein_coding
233833	796.459	0.000589843	0.000303867	3.8973	0.0483637	0.343183	ENSMUSG00000052707	Tnrc6a	protein_coding
71648	87.5133	0.000984654	0.000517064	3.89659	0.0483841	0.343183	ENSMUSG00000026672	Optn	protein_coding
16559	96.8712	-0.00144642	0.000691729	3.89536	0.0484196	0.343253	ENSMUSG00000028758	Kif17	protein_coding
72749	37.5133	0.000991947	0.000511002	3.89368	0.048468	0.343415	ENSMUSG00000059323	Tonsl	protein_coding
20523	119.116	-0.000640959	0.000324809	3.8878	0.048638	0.343533	ENSMUSG00000031105	Slc25a14	protein_coding
21930	98.7417	0.00123225	0.000635468	3.88953	0.0485881	0.343533	ENSMUSG00000053475	Tnfaip6	protein_coding
22784	328.565	-0.00147466	0.000736839	3.8919	0.0485196	0.343533	ENSMUSG00000029151	Slc30a3	protein_coding
319151	409.965	-0.000921735	0.000448072	3.88854	0.0486167	0.343533	ENSMUSG00000069273	H3c6	protein_coding
67059	244.368	-0.000696159	0.000345442	3.88949	0.0485891	0.343533	ENSMUSG00000027108	Ola1	protein_coding
69668	106.921	-0.000566202	0.000288496	3.89128	0.0485374	0.343533	ENSMUSG00000042111	Ccdc115	protein_coding
76843	47.3643	-0.00357439	0.00167434	3.88104	0.0488342	0.344556	ENSMUSG00000037474	Dtl	protein_coding
110948	218.428	0.000723958	0.000378862	3.87613	0.0489774	0.345011	ENSMUSG00000040820	Hlcs	protein_coding
26420	2256.35	0.000503323	0.000260139	3.87328	0.0490605	0.345011	ENSMUSG00000020366	Mapk9	protein_coding
57431	61.6841	-0.000916013	0.000460282	3.87326	0.0490611	0.345011	ENSMUSG00000024963	Dnajc4	protein_coding
69137	77.6777	0.000855406	0.000433513	3.873	0.0490686	0.345011	ENSMUSG00000031937	Vstm5	protein_coding
74486	62.3884	-0.000971998	0.000485793	3.87268	0.0490782	0.345011	ENSMUSG00000040875	Osbpl10	protein_coding
77371	252.869	0.000547999	0.000280107	3.87608	0.0489789	0.345011	ENSMUSG00000036391	Sec24a	protein_coding
218476	112.27	-0.00141858	0.000672358	3.86918	0.0491805	0.345549	ENSMUSG00000091387	Gcnt4	protein_coding
14957	204.068	-0.00104091	0.000507513	3.85617	0.0495632	0.34646	ENSMUSG00000052565	H1f3	protein_coding
15557	43.3523	-0.00182436	0.000875179	3.86257	0.0493747	0.34646	ENSMUSG00000050783	Htr1f	protein_coding
192166	63.3569	0.000758442	0.000388733	3.8598	0.0494562	0.34646	ENSMUSG00000009614	Sardh	protein_coding
209039	245.068	0.00068538	0.000354359	3.86174	0.0493992	0.34646	ENSMUSG00000037003	Tns2	protein_coding
227835	224.346	-0.000748915	0.000376945	3.85786	0.0495134	0.34646	ENSMUSG00000036890	Gtdc1	protein_coding
234695	405.935	0.000561682	0.000287378	3.86116	0.0494162	0.34646	ENSMUSG00000050357	Carmil2	protein_coding
29873	1229.6	-0.000946372	0.000464904	3.85456	0.049611	0.34646	ENSMUSG00000032482	Cspg5	protein_coding
65098	316.674	-0.000654002	0.000329591	3.8591	0.049477	0.34646	ENSMUSG00000030629	Zfand6	protein_coding
66816	212.649	-0.000510071	0.000261793	3.85515	0.0495935	0.34646	ENSMUSG00000020137	Thap2	protein_coding
68703	1136.27	0.000586114	0.00029878	3.85427	0.0496195	0.34646	ENSMUSG00000039852	Rere	protein_coding
71584	43.0508	0.00132998	0.000686602	3.85629	0.0495598	0.34646	ENSMUSG00000019359	Gdpd2	protein_coding
218820	108.198	0.000999868	0.000524784	3.84964	0.0497567	0.347058	ENSMUSG00000039081	Zfp503	protein_coding
67427	372.209	-0.000721744	0.000365642	3.85044	0.0497328	0.347058	ENSMUSG00000028234	Rps20	protein_coding
216742	817.761	-0.000578812	0.00029097	3.84861	0.0497874	0.347091	ENSMUSG00000035992	Fnip1	protein_coding
109075	157.587	-0.000547665	0.000274211	3.8436	0.0499362	0.347127	ENSMUSG00000034259	Exosc4	protein_coding
13007	2198.84	0.000876632	0.00045287	3.84399	0.0499246	0.347127	ENSMUSG00000026421	Csrp1	protein_coding
170483	23.4075	0.00113683	0.000585673	3.84315	0.0499497	0.347127	ENSMUSG00000035745	Grin3b	protein_coding
228598	50.5046	0.000867871	0.000441208	3.84635	0.0498542	0.347127	ENSMUSG00000053552	Ebf4	protein_coding
52822	1414.25	0.000543051	0.000282947	3.84236	0.0499732	0.347127	ENSMUSG00000029291	Rufy3	protein_coding
68904	716.406	-0.000435333	0.000219341	3.84522	0.049888	0.347127	ENSMUSG00000040396	Abhd13	protein_coding
84092	393.964	0.000487746	0.000254338	3.84283	0.049959	0.347127	ENSMUSG00000027363	Usp8	protein_coding
71703	948.511	0.000554174	0.000287721	3.83934	0.0500633	0.347573	ENSMUSG00000049047	Armcx3	protein_coding
100038575	26.6799	-0.00444338	0.0019844	3.83835	0.0500929	0.347599	ENSMUSG00000111765	Gm10635	lncRNA
83669	2127.05	0.00093036	0.000479183	3.83718	0.0501277	0.347661	ENSMUSG00000066357	Wdr6	protein_coding
214459	720.194	-0.0010962	0.000543128	3.83369	0.0502323	0.347973	ENSMUSG00000039735	Fnbp1l	protein_coding
233073	139.689	-0.00053951	0.000279712	3.83222	0.0502762	0.347973	ENSMUSG00000078765	U2af1l4	protein_coding
245867	730.788	-0.000464371	0.000233309	3.83276	0.0502602	0.347973	ENSMUSG00000027589	Pcmtd2	protein_coding
353156	86.3532	-0.000726161	0.000374208	3.8337	0.0502318	0.347973	ENSMUSG00000026921	Egfl7	protein_coding
105853	1263.27	-0.00147698	0.000711407	3.82778	0.0504096	0.348119	ENSMUSG00000024479	Mal2	protein_coding
13867	87.9328	0.00117768	0.000610331	3.82463	0.0505046	0.348119	ENSMUSG00000018166	Erbb3	protein_coding
14977	657.358	0.000346436	0.000178572	3.82535	0.0504827	0.348119	ENSMUSG00000024327	Slc39a7	protein_coding
19268	633.429	0.000639608	0.000327891	3.82715	0.0504287	0.348119	ENSMUSG00000033295	Ptprf	protein_coding
210622	79.6141	-0.00147164	0.00070556	3.8274	0.050421	0.348119	ENSMUSG00000027188	Pamr1	protein_coding
70417	414.189	0.000593967	0.000314128	3.82558	0.0504757	0.348119	ENSMUSG00000024593	Megf10	protein_coding
74149	180.376	0.000820754	0.000431747	3.82469	0.0505026	0.348119	ENSMUSG00000071266	Zfp946	protein_coding
83397	492.961	0.00129638	0.000702551	3.8231	0.0505505	0.348257	ENSMUSG00000038587	Akap12	protein_coding
114644	141.293	0.00104146	0.000542615	3.81368	0.0508355	0.348547	ENSMUSG00000018459	Slc13a3	protein_coding
12228	56.2759	-0.00109268	0.000549631	3.81144	0.0509038	0.348547	ENSMUSG00000022863	Btg3	protein_coding
12576	643.234	-0.000798141	0.000411398	3.80884	0.0509829	0.348547	ENSMUSG00000003031	Cdkn1b	protein_coding
171486	944.937	0.000619092	0.0003221	3.8167	0.0507442	0.348547	ENSMUSG00000035776	Cd99l2	protein_coding
195646	227.895	-0.00250788	0.00112726	3.80785	0.0510129	0.348547	ENSMUSG00000046321	Hs3st2	protein_coding
218877	35.5996	0.00124534	0.00063717	3.81286	0.0508605	0.348547	ENSMUSG00000021904	Sema3g	protein_coding
232337	173.184	-0.000577453	0.000292271	3.80653	0.0510531	0.348547	ENSMUSG00000059689	Zfp637	protein_coding
240832	685.788	0.000455467	0.000237399	3.80719	0.0510329	0.348547	ENSMUSG00000050565	Tor1aip2	protein_coding
319876	123.016	0.000666079	0.000346154	3.80632	0.0510594	0.348547	ENSMUSG00000034903	Cobll1	protein_coding
329506	329.177	-0.0007058	0.000359694	3.81541	0.0507833	0.348547	ENSMUSG00000033411	Ctdspl2	protein_coding
381259	54.2387	-0.000927111	0.00046939	3.81791	0.0507076	0.348547	ENSMUSG00000038079	Tmem237	protein_coding
51813	389.438	-0.000599991	0.000305297	3.81165	0.0508972	0.348547	ENSMUSG00000028252	Ccnc	protein_coding
629059	168.448	-0.00105182	0.000514224	3.81757	0.0507177	0.348547	ENSMUSG00000035184	Fam124a	protein_coding
71086	22.1936	-0.00197162	0.000962014	3.80788	0.051012	0.348547	ENSMUSG00000112627	4933412E12Rik	lncRNA
735274	53.074	-0.00106765	0.000538499	3.80931	0.0509685	0.348547	ENSMUSG00000106252	Mir684-1	miRNA
74427	238.523	0.00056918	0.000294108	3.80774	0.0510161	0.348547	ENSMUSG00000021890	Eaf1	protein_coding
76982	1884.98	-0.00271901	0.00121483	3.81806	0.0507028	0.348547	ENSMUSG00000067879	Vxn	protein_coding
97114	135.821	-0.000992287	0.000493365	3.8174	0.0507229	0.348547	ENSMUSG00000081058	H3c15	protein_coding
12933	577.215	-0.000651134	0.000327461	3.79811	0.0513104	0.348609	ENSMUSG00000029121	Crmp1	protein_coding
13430	208.501	0.000649151	0.000337841	3.80447	0.051116	0.348609	ENSMUSG00000033335	Dnm2	protein_coding
18720	150.762	-0.00100713	0.000490875	3.79705	0.0513431	0.348609	ENSMUSG00000028126	Pip5k1a	protein_coding
216439	7016.53	-0.00174116	0.000819568	3.80374	0.0511383	0.348609	ENSMUSG00000025422	Agap2	protein_coding
218914	498.048	-0.00046757	0.000238645	3.7974	0.0513323	0.348609	ENSMUSG00000041408	Wapl	protein_coding
22068	65.7577	-0.00201423	0.000946582	3.7968	0.0513506	0.348609	ENSMUSG00000031997	Trpc6	protein_coding
319161	524.841	-0.000726695	0.000361195	3.8006	0.0512341	0.348609	ENSMUSG00000069305	H4c18	protein_coding
56737	1392.36	0.000527789	0.000271867	3.7967	0.0513538	0.348609	ENSMUSG00000039740	Alg2	protein_coding
66980	124.912	0.000527731	0.000270949	3.79765	0.0513245	0.348609	ENSMUSG00000024982	Zdhhc6	protein_coding
67057	742.98	-0.000586789	0.000296957	3.80252	0.0511756	0.348609	ENSMUSG00000022634	Yaf2	protein_coding
67231	247.676	-0.00075859	0.000385051	3.80096	0.0512234	0.348609	ENSMUSG00000027465	Tbc1d20	protein_coding
236915	3563.12	-0.000719932	0.000363876	3.78947	0.0515759	0.349941	ENSMUSG00000025656	Arhgef9	protein_coding
13609	1632.27	-0.000556697	0.000283926	3.78815	0.0516165	0.350026	ENSMUSG00000045092	S1pr1	protein_coding
140577	289.775	0.000476904	0.000247237	3.78314	0.0517713	0.350057	ENSMUSG00000040183	Ankrd6	protein_coding
20502	317.528	-0.00124331	0.000611104	3.78468	0.0517236	0.350057	ENSMUSG00000033965	Slc16a2	protein_coding
228012	486.763	-0.000673025	0.000338876	3.78615	0.0516782	0.350057	ENSMUSG00000041997	Tlk1	protein_coding
23850	35.5129	0.00199864	0.00103581	3.78406	0.0517429	0.350057	ENSMUSG00000073530	Pappa2	protein_coding
50493	375.377	0.000603714	0.000309484	3.78301	0.0517755	0.350057	ENSMUSG00000020250	Txnrd1	protein_coding
22240	41.7182	0.00106075	0.000550266	3.77884	0.0519047	0.350579	ENSMUSG00000024501	Dpysl3	protein_coding
17304	693.615	-0.00133894	0.000645966	3.77797	0.0519317	0.350585	ENSMUSG00000030605	Mfge8	protein_coding
23939	146.491	-0.000709067	0.000366826	3.77659	0.0519745	0.350697	ENSMUSG00000001034	Mapk7	protein_coding
104245	84.2154	0.00401976	0.00238131	3.76866	0.0522216	0.351894	ENSMUSG00000039728	Slc6a5	protein_coding
56403	1082.25	-0.000505999	0.000257721	3.76754	0.0522565	0.351894	ENSMUSG00000032423	Syncrip	protein_coding
76373	22.4045	0.00124739	0.000651916	3.76822	0.0522353	0.351894	ENSMUSG00000063535	Zfp773	protein_coding
102747	297.951	0.000784399	0.00041688	3.76252	0.0524135	0.351916	ENSMUSG00000047766	Lrrc49	protein_coding
103712	1958.82	0.00078573	0.000400667	3.76158	0.0524431	0.351916	ENSMUSG00000018451	6330403K07Rik	protein_coding
19049	2348.15	-0.00293142	0.00138533	3.76549	0.0523206	0.351916	ENSMUSG00000061718	Ppp1r1b	protein_coding
217124	6862.12	-0.00100821	0.000494335	3.76349	0.0523833	0.351916	ENSMUSG00000038976	Ppp1r9b	protein_coding
226351	189.292	0.000613435	0.000316905	3.76222	0.0524228	0.351916	ENSMUSG00000098923	Tmem185b	protein_coding
235504	85.8081	-0.000654834	0.00033603	3.76482	0.0523415	0.351916	ENSMUSG00000049624	Slc17a5	protein_coding
54405	21.7834	-0.00138948	0.000729561	3.76175	0.0524376	0.351916	ENSMUSG00000016427	Ndufa1	protein_coding
12494	100.974	0.00156158	0.000849929	3.75641	0.0526055	0.352127	ENSMUSG00000029084	Cd38	protein_coding
17920	922.821	0.000379737	0.000196487	3.75667	0.0525973	0.352127	ENSMUSG00000033577	Myo6	protein_coding
239336	39.2037	0.00151136	0.000806462	3.75902	0.0525232	0.352127	ENSMUSG00000060735	Rxfp3	protein_coding
242050	103.744	0.00111631	0.000593264	3.757	0.0525867	0.352127	ENSMUSG00000036334	Igsf10	protein_coding
27632	83.8201	0.00063333	0.000326807	3.75662	0.0525988	0.352127	ENSMUSG00000024369	Nelfe	protein_coding
241568	1230.78	-0.00109067	0.000544068	3.74437	0.0529858	0.354246	ENSMUSG00000050587	Lrrc4c	protein_coding
68832	272.826	0.000558351	0.000292865	3.74388	0.0530011	0.354246	ENSMUSG00000037669	Ldah	protein_coding
83997	604.372	-0.000734037	0.00037225	3.74418	0.0529917	0.354246	ENSMUSG00000021870	Slmap	protein_coding
17933	1370.69	-0.000905016	0.00045301	3.74055	0.0531068	0.354456	ENSMUSG00000061911	Myt1l	protein_coding
75782	104.46	-0.000759229	0.000387419	3.7404	0.0531117	0.354456	ENSMUSG00000032258	Lca5	protein_coding
78232	281.008	-0.00052652	0.000272114	3.74152	0.0530761	0.354456	ENSMUSG00000020993	Trappc6b	protein_coding
74386	197.541	0.000498645	0.000259405	3.73625	0.0532438	0.354985	ENSMUSG00000035367	Rmi1	protein_coding
19921	131.018	-0.00114578	0.000583793	3.73309	0.0533445	0.355128	ENSMUSG00000017404	Rpl19	protein_coding
231510	38.7246	0.00111404	0.000605572	3.73421	0.0533088	0.355128	ENSMUSG00000029314	Gpat3	protein_coding
380608	342.644	0.00044152	0.000232359	3.73392	0.0533182	0.355128	ENSMUSG00000052031	Tagap1	protein_coding
13717	41.6154	0.00126433	0.000683521	3.731	0.0534114	0.355221	ENSMUSG00000029675	Eln	protein_coding
74762	259.434	0.000919981	0.000458018	3.73114	0.0534071	0.355221	ENSMUSG00000043557	Mdga1	protein_coding
271849	65.7636	0.000720007	0.000381967	3.72894	0.0534773	0.355484	ENSMUSG00000035109	Shc4	protein_coding
214112	59.4789	0.00123514	0.000672165	3.72668	0.0535498	0.355614	ENSMUSG00000020411	Nipal4	protein_coding
67498	823.367	-0.00317427	0.00149015	3.72693	0.0535416	0.355614	ENSMUSG00000022342	Kcnv1	protein_coding
12549	496.886	0.000659905	0.000349323	3.72551	0.0535873	0.355687	ENSMUSG00000022799	Arhgap31	protein_coding
11844	798.489	-0.000553885	0.000280182	3.7226	0.0536808	0.355781	ENSMUSG00000020440	Arf5	protein_coding
330938	876.006	0.000418687	0.000217783	3.72264	0.0536794	0.355781	ENSMUSG00000032064	Dixdc1	protein_coding
56289	94.0072	-0.000712999	0.000371811	3.72348	0.0536525	0.355781	ENSMUSG00000010067	Rassf1	protein_coding
78303	197.206	-0.000666136	0.000348104	3.7192	0.0537901	0.356329	ENSMUSG00000056895	H2bu2	protein_coding
20743	4029.67	-0.00132332	0.000646037	3.71401	0.0539575	0.356455	ENSMUSG00000067889	Sptbn2	protein_coding
226255	693.31	-0.000797467	0.000404265	3.71368	0.0539682	0.356455	ENSMUSG00000054843	Atrnl1	protein_coding
22670	183.504	0.000683806	0.000358162	3.71507	0.0539232	0.356455	ENSMUSG00000024457	Trim26	protein_coding
240614	963.857	0.000725178	0.000385943	3.71587	0.0538974	0.356455	ENSMUSG00000074909	Ranbp6	protein_coding
66141	26.5906	-0.00116315	0.000587004	3.71431	0.0539479	0.356455	ENSMUSG00000025492	Ifitm3	protein_coding
78749	42.2384	0.00100678	0.000528222	3.71515	0.0539209	0.356455	ENSMUSG00000043336	Filip1l	protein_coding
109006	192.892	-0.00133498	0.000643665	3.71265	0.0540017	0.356476	ENSMUSG00000031781	Ciapin1	protein_coding
269473	518.943	0.000346131	0.000180072	3.71124	0.0540472	0.356476	ENSMUSG00000032913	Lrig2	protein_coding
71949	148.203	0.000557408	0.00029205	3.71113	0.0540509	0.356476	ENSMUSG00000023021	Cers5	protein_coding
20678	362.446	-0.000826847	0.000415522	3.7079	0.0541555	0.356816	ENSMUSG00000041540	Sox5	protein_coding
94332	3360.25	-0.000537448	0.000278207	3.7081	0.0541491	0.356816	ENSMUSG00000005338	Cadm3	protein_coding
52348	725.763	0.000421311	0.000218646	3.70567	0.0542279	0.357118	ENSMUSG00000031600	Vps37a	protein_coding
210172	143.17	-0.00068798	0.0003542	3.70359	0.0542957	0.357242	ENSMUSG00000046541	Zfp526	protein_coding
56710	891.937	-0.000992135	0.000492125	3.70285	0.0543197	0.357242	ENSMUSG00000028351	Brinp1	protein_coding
67895	70.7678	0.000676169	0.000354962	3.70264	0.0543265	0.357242	ENSMUSG00000020089	Ppa1	protein_coding
14800	4207.66	-0.00114606	0.000562131	3.70134	0.0543689	0.357278	ENSMUSG00000033981	Gria2	protein_coding
54608	749.135	-0.000836327	0.000418177	3.70084	0.0543851	0.357278	ENSMUSG00000039202	Abhd2	protein_coding
227154	171.527	-0.000651789	0.000342577	3.69848	0.054462	0.357608	ENSMUSG00000026027	Stradb	protein_coding
12336	527.171	0.000715179	0.000381348	3.69576	0.0545509	0.358005	ENSMUSG00000001794	Capns1	protein_coding
20256	43.2413	-0.00103654	0.000530225	3.695	0.0545758	0.358005	ENSMUSG00000004473	Clec11a	protein_coding
66928	158.127	-0.000502686	0.000261705	3.69366	0.0546196	0.358118	ENSMUSG00000028398	Dmac1	protein_coding
100040048	28.774	-0.00208916	0.00104161	3.69182	0.0546799	0.358191	ENSMUSG00000096826	Ccl27b	protein_coding
109108	707.123	0.000418866	0.000219253	3.6917	0.054684	0.358191	ENSMUSG00000029221	Slc30a9	protein_coding
244373	643.889	0.00041874	0.00021805	3.69013	0.0547355	0.358354	ENSMUSG00000031483	Erlin2	protein_coding
241576	145.106	0.000624207	0.000333283	3.68685	0.0548431	0.358884	ENSMUSG00000048058	Ldlrad3	protein_coding
170772	738.327	-0.000590949	0.000309375	3.68577	0.0548787	0.358941	ENSMUSG00000029638	Glcci1	protein_coding
208080	26.1871	0.00182683	0.000977204	3.68486	0.0549086	0.358962	ENSMUSG00000086228	Ubap1l	protein_coding
626832	398.36	0.000484602	0.000255966	3.68227	0.0549938	0.359345	ENSMUSG00000078887	Gm6710	protein_coding
18751	7234.24	-0.00170906	0.000818643	3.67916	0.0550967	0.359621	ENSMUSG00000052889	Prkcb	protein_coding
20238	2101.5	-0.000981469	0.000488168	3.68001	0.0550684	0.359621	ENSMUSG00000046876	Atxn1	protein_coding
72324	143.569	-0.000853179	0.00043493	3.67856	0.0551164	0.359621	ENSMUSG00000017417	Plxdc1	protein_coding
227377	32.6509	0.0014548	0.000776028	3.67637	0.055189	0.359841	ENSMUSG00000034066	Farp2	protein_coding
69908	217.3	-0.000951233	0.000476174	3.67592	0.0552037	0.359841	ENSMUSG00000003411	Rab3b	protein_coding
71713	291.62	-0.000721099	0.000364943	3.6741	0.055264	0.36006	ENSMUSG00000038446	Cdc40	protein_coding
93689	24.3864	0.00105714	0.000561515	3.67051	0.0553832	0.360662	ENSMUSG00000048096	Lmod1	protein_coding
108013	2334.95	-0.000694203	0.000354303	3.66613	0.0555289	0.360741	ENSMUSG00000024268	Celf4	protein_coding
114615	419.096	0.00054692	0.000288722	3.66869	0.0554437	0.360741	ENSMUSG00000036941	Elac1	protein_coding
12151	567.604	-0.000402895	0.000209515	3.66611	0.0555295	0.360741	ENSMUSG00000026739	Bmi1	protein_coding
13024	28.562	-0.00155567	0.000795386	3.6663	0.0555233	0.360741	ENSMUSG00000044258	Ctla2a	protein_coding
15586	47.5981	0.000770296	0.000408356	3.6667	0.0555099	0.360741	ENSMUSG00000010051	Hyal1	protein_coding
319448	641.736	0.000394175	0.000207687	3.66261	0.0556465	0.360977	ENSMUSG00000033487	Fndc3a	protein_coding
[truncated: 16,319 more rows]
